# Supplementary material for: Twilight reloaded: the peptide experience
Source: Acta Crystallogr D Struct Biol. 2017 Feb 28;73(Pt 3):211–22. doi: 10.1107/S205979831601620X (PMC5349433; doi:10.1107/S205979831601620X)
Supplement: Supplementary file 1 [file d-73-00211-sup1.txt]

key	PDBID	Chn	DepDate	Resol	Robs	Rwork	Rfree	Authors	Jrnl	PMID	ChLen	Ratio	RSCCSm	NrRSCC	FracRSRZgt2	RamaFav	RamaAlwd	RamaOut	RotaAlwd	RotaOut	BondLenOut	BondAngleOut	ptlFracRSRZgt2	ptlRamaOut	ptlRotaOut	ptlBondLenOut	ptlBondAngleOut	ProbRSCCSm	bs	ptlbs	Rank Score (ptlFracRSRZgt2, w=1.00)	Rank Score (ptlRamaOut, w=1.00)	Rank Score (ptlRotaOut, w=1.00)	Rank Score (ptlBondLenOut, w=1.00)	Rank Score (ptlBondAngleOut, w=1.00)	Rank Score (ProbRSCCSm, w=1.00)	Rank Score (ptlbs, w=1.00)	Meta Rank Score (key)
3zg5D	3zg5	D	2012-12-14	2.55	0.218	0.214	0.29	Otero, L.H., Rojas-Altuve, A., Llarrull, L.I., Carrasco-Lopez, C., Kumarasiri, M., Lastochkin, E., Fishovitz, J., Dawley, M., Hesek, D., Lee, M., Johnson, J.W., Fisher, J.F., Chang, M., Mobashery, S., Hermoso, J.A.	Proc.Natl.Acad.Sci.USA	24085846	6	0.00934579439252336	2.868	6	1	NA	NA	NA	0	1	0	0	1	0.883861701036216	1	0.927670052323792	0.90448343079922	2.39286872201959e-07	81.6289295889296	0.998571720057131	0.000102585	0.116228970	0.000102585	0.072425113	0.095609356	0.000307755	0.001538777	-40.057487100
1z7kC	1z7k	C	2005-03-25	1.9	0.172	0.172	0.188	Syed Ibrahim, B., Pattabhi, V.	Biochem.Biophys.Res.Commun.	14672690	4	0.0179372197309417	2.014	4	1	0	0	1	0.75	0.25	0	0.0476190476190476	1	1	0.906843131219862	0.927670052323792	0.981532779316713	4.16518081412145e-05	51.8372192513369	0.986737400530504	0.000102585	0.000102585	0.093249897	0.072425113	0.018567911	0.000307755	0.013336069	-39.757117801
2a6iP	2a6i	P	2005-07-02	2.5	0.246	0.245	0.264	Sethi, D.K., Agarwal, A., Manivel, V., Rao, K.V., Salunke, D.M.	Immunity	16618592	12	0.0540540540540541	5.854	9	1	0	0	1	0.888888888888889	0.111111111111111	0	0.0425531914893617	1	1	0.744434184877398	0.927670052323792	0.978249717861906	1.75059121664777e-05	32.0961406330417	0.936543562538258	0.000102585	0.000102585	0.255642183	0.072425113	0.021850636	0.000307755	0.063192450	-37.030114368
4lteM	4lte	M	2013-07-23	2.7	0.158	0.157	0.2	Maianti, J.P., McFedries, A., Foda, Z.H., Kleiner, R.E., Du, X.Q., Leissring, M.A., Tang, W.J., Charron, M.J., Seeliger, M.A., Saghatelian, A., Liu, D.R.	Nature	24847884	5	0.00511247443762781	3.242	4	1	NA	NA	NA	NA	NA	0.6	0.545454545454545	1	0.883861701036216	0.621627167333539	1	1	0.092993957820012	51.8494244604317	0.986941440522342	0.000102585	0.116228970	0.378436602	0.000102585	0.000102585	0.167418958	0.013130899	-36.798395145
2y36P	2y36	P	2010-12-18	2.7	0.23	0.23	0.248	Khan, T., Salunke, D.M.	J.Immunol.	22266283	12	0.0545454545454545	6.383	11	1	0.111111111111111	0.222222222222222	0.666666666666667	0.5	0.5	0.0379746835443038	0.0363636363636364	1	0.996306555863343	0.985841797476147	0.963373345644814	0.975171847748025	1.82215880863107e-08	28.8845324675325	0.920016323199347	0.000102585	0.003795650	0.014259335	0.036725482	0.024928190	0.000307755	0.079606073	-36.621970819
4lteN	4lte	N	2013-07-23	2.7	0.158	0.157	0.2	Maianti, J.P., McFedries, A., Foda, Z.H., Kleiner, R.E., Du, X.Q., Leissring, M.A., Tang, W.J., Charron, M.J., Seeliger, M.A., Saghatelian, A., Liu, D.R.	Nature	24847884	5	0.00511247443762781	3.312	4	1	NA	NA	NA	NA	NA	0.6	0.545454545454545	1	0.883861701036216	0.621627167333539	1	1	0.131904503062025	49.1577777777778	0.984084880636605	0.000102585	0.116228970	0.378436602	0.000102585	0.000102585	0.195219532	0.015900698	-36.453374960
3jtiB	3jti	B	2009-09-12	1.8	0.173	0.171	0.21	Pandey, N., Mirza, Z., Vikram, G., Singh, N., Bhushan, A., Kaur, P., Srinivasan, A., Sharma, S., Singh, T.P.	To be Published	-	8	0.0672268907563025	2.147	8	1	0.333333333333333	0.5	0.166666666666667	0.6	0.4	0	0.0294117647058824	1	0.955576074689648	0.963270749974351	0.927670052323792	0.97045244690674	1.75164492137354e-15	95.5992059008161	0.99877576004897	0.000102585	0.044521953	0.036828067	0.072425113	0.029647107	0.000307755	0.001333607	-36.447751409
4y6zf	4y6z	f	2015-02-13	2.7	0.193	0.191	0.216	Huber, E.M., de Bruin, G., Heinemeyer, W., Paniagua Soriano, G., Overkleeft, H.S., Groll, M.	J.Am.Chem.Soc.	26020686	5	0.0173611111111111	4.141	5	1	0.5	0	0.5	0	1	0.0769230769230769	0.0555555555555556	1	0.994152046783626	1	0.985123627782908	0.984918436441982	0.117011400366128	33.4057037037037	0.942256682309733	0.000102585	0.005949938	0.000102585	0.014977431	0.015182602	0.186089454	0.057447682	-36.421233583
4bh8P	4bh8	P	2013-03-30	2.4	0.23	0.23	0.251	Khan, T., Salunke, D.M.	J.Immunol.	24790145	12	0.0540540540540541	4.618	9	1	0.142857142857143	0.142857142857143	0.714285714285714	0.75	0.25	0	0.0416666666666667	1	0.996614342874731	0.906843131219862	0.927670052323792	0.977839335180055	4.15403010131895e-09	54.2990881353582	0.989389920424403	0.000102585	0.003487895	0.093249897	0.072425113	0.022260977	0.000307755	0.010668855	-36.272500506
4h0hD	4h0h	D	2012-09-08	2	0.197	0.195	0.215	Tapryal, S., Gaur, V., Kaur, K.J., Salunke, D.M.	J.Immunol.	23733869	12	0.047808764940239	3.007	7	1	0.2	0.4	0.4	0.5	0.5	0.0422535211267606	0.0204081632653061	1	0.98635477582846	0.985841797476147	0.96511747204268	0.959885092849082	2.00116023972964e-09	44.7735363108206	0.977249540910018	0.000102585	0.013746410	0.014259335	0.034981535	0.040213377	0.000307755	0.022773902	-36.156974183
2cwgE	2cwg	E	1993-01-08	2	0.171	0.171	-66.6	Wright, C.S., Jaeger, J.	J.Mol.Biol.	8345526	8	0.0467836257309941	1.09	3	1	0	0	1	1	0	0	0	1	1	0.621627167333539	0.927670052323792	0.90448343079922	1.1270538251479e-05	41.4461937452326	0.969189961232402	0.000102585	0.000102585	0.378436602	0.072425113	0.095609356	0.000307755	0.030775544	-35.881268390
2xzqP	2xzq	P	2010-12-01	2.4	0.241	0.241	0.251	Khan, T., Salunke, D.M.	J.Immunol.	22266283	12	0.0545454545454545	4.658	9	1	0.285714285714286	0	0.714285714285714	0.571428571428571	0.428571428571429	0	0.02	1	0.996614342874731	0.965322663383605	0.927670052323792	0.959372114496768	5.55991854115827e-09	42.5866582432903	0.972862681085493	0.000102585	0.003487895	0.034776364	0.072425113	0.040726303	0.000307755	0.027082478	-35.723248361
4fvdC	4fvd	C	2012-06-29	1.66	0.191	0.19	0.226	Cai, Q., Yameen, M., Liu, W., Gao, Z., Li, Y., Peng, X., Cai, Y., Wu, C., Zheng, Q., Li, J., Lin, T.	J.Virol.	23616646	10	0.0657894736842105	1.613	4	1	0.5	0	0.5	0.5	0.5	0	0.0333333333333333	1	0.994152046783626	0.985841797476147	0.927670052323792	0.973427721350159	1.6991279679722e-06	26.1664215686275	0.902366863905325	0.000102585	0.005949938	0.014259335	0.072425113	0.026672138	0.000307755	0.097250718	-35.225541300
4yyjC	4yyj	C	2015-03-23	1.85	0.201	0.198	0.244	Flynn, E.M., Huang, O.W., Poy, F., Oppikofer, M., Bellon, S.F., Tang, Y., Cochran, A.G.	Structure	26365797	11	0.101851851851852	2.924	6	1	1	0	0	NA	NA	0	0	1	0.883861701036216	0.621627167333539	0.927670052323792	0.90448343079922	3.78356771254893e-07	229.975364201016	1	0.000102585	0.116228970	0.378436602	0.072425113	0.095609356	0.000307755	0.000102585	-34.552426604
3jqlB	3jql	B	2009-09-07	1.2	0.187	0.181	0.193	Mirza, Z., Vikram, G., Singh, N., Sinha, M., Sharma, S., Srinivasan, A., Kaur, P., Singh, T.P.	To be Published	-	6	0.0504201680672269	2.028	6	1	0.25	0.25	0.5	1	0	0	0.0882352941176471	1	0.994152046783626	0.621627167333539	0.927670052323792	0.991484559351595	2.41433562578595e-10	41.6141666666667	0.969598041216078	0.000102585	0.005949938	0.378436602	0.072425113	0.008617152	0.000307755	0.030365203	-34.240764416
2h1uP	2h1u	P	2006-05-17	1.6	0.184	0.182	0.205	Liu, B., Schofield, C.J., Wilmouth, R.C.	J.Biol.Chem.	16754679	4	0.0166666666666667	1.229	3	1	0	0	1	NA	NA	0	0	1	1	0.621627167333539	0.927670052323792	0.90448343079922	3.32792986011634e-05	19.8330206540448	0.83411548663538	0.000102585	0.000102585	0.378436602	0.072425113	0.095609356	0.000307755	0.165367255	-34.199819942
2pq2B	2pq2	B	2007-05-01	1.82	0.17	0.168	0.207	Ethayathulla, A.S., Singh, A.K., Singh, N., Sharma, S., Sinha, M., Somvanshi, R.K., Kaur, P., Dey, S., Srinivasan, A., Singh, T.P.	To be Published	-	5	0.017921146953405	1.086	5	1	0.333333333333333	0	0.666666666666667	1	0	0	0	1	0.996306555863343	0.621627167333539	0.927670052323792	0.90448343079922	2.19745409795872e-11	66.2904718810601	0.995409100183636	0.000102585	0.003795650	0.378436602	0.072425113	0.095609356	0.000307755	0.004718917	-34.145491556
3jq5B	3jq5	B	2009-09-06	2.03	0.185	0.182	0.221	Mirza, Z., Vikram, G., Singh, N., Sinha, M., Bhushan, A., Sharma, S., Srinivasan, A., Kaur, P., Singh, T.P.	To be Published	-	8	0.0672268907563025	4.238	8	1	0.666666666666667	0.166666666666667	0.166666666666667	0.428571428571429	0.571428571428571	0	0.021978021978022	1	0.955576074689648	0.986457371498923	0.927670052323792	0.962244793269724	7.08398078392685e-08	41.6120193687231	0.969496021220159	0.000102585	0.044521953	0.013643824	0.072425113	0.037853919	0.000307755	0.030467788	-34.067571932
2gnsP	2gns	P	2006-04-11	2.3	0.21	0.197	0.212	Singh, N., Sharma, S., Somvanshi, R.K., Dey, S., Singh, T.P.	To be Published	-	5	0.0413223140495868	2.484	5	1	0.666666666666667	0	0.333333333333333	0.25	0.75	0	0.12962962962963	1	0.984713245101057	0.990766389658356	0.927670052323792	0.993331281419924	4.31192770068067e-06	0.445537223019286	0.162925933482963	0.000102585	0.015387772	0.009335248	0.072425113	0.006770620	0.000307755	0.837197374	-33.917222845
1eakP	1eak	P	2001-07-12	2.66	0.271	0.271	0.303	Bergmann, U., Tuuttila, A., Morgunova, E., Tryggvason, K.	To be Published	-	8	0.0190023752969121	4.08	8	1	0.666666666666667	0	0.333333333333333	1	0	0.0217391304347826	0.032258064516129	1	0.984713245101057	0.621627167333539	0.955576074689648	0.972606955986457	2.38521266001577e-08	56.072803030303	0.991226280350949	0.000102585	0.015387772	0.378436602	0.044521953	0.027492819	0.000307755	0.008822323	-33.852984812
1uhbP	1uhb	P	2003-06-27	2.15	0.193	0.193	0.228	Pattabhi, V., Syed Ibrahim, B., Shamaladevi, N.	J.BIOMOL.STRUCT.DYN.	15106996	9	0.072	3.782	9	1	0.428571428571429	0.285714285714286	0.285714285714286	0.714285714285714	0.285714285714286	0	0	1	0.97650559146404	0.920077972709552	0.927670052323792	0.90448343079922	7.0637911636893e-12	59.6504151404151	0.993062640277494	0.000102585	0.023594584	0.080016414	0.072425113	0.095609356	0.000307755	0.006975790	-33.481280629
2iq6B	2iq6	B	2006-10-13	2	0.206	0.206	0.247	Kumar, A., Periyannan, G.R., Narayanan, B., Kittell, A.W., Kim, J.-J., Bennett, B.	Biochem.J.	17238863	3	0.0103092783505155	2.123	3	1	0	0	1	0.333333333333333	0.666666666666667	0	0.133333333333333	1	1	0.99015081563558	0.927670052323792	0.993741664101775	0.020371381366411	-3.03553385826772	0.0567231177310753	0.000102585	0.000102585	0.009950759	0.072425113	0.006360279	0.092018876	0.943680755	-33.106355379
1u8qC	1u8q	C	2004-08-06	2.24	0.228	0.228	0.238	Bryson, S., Julien, J.-P., Hynes, R.C., Pai, E.F.	J.Virol.	19740978	7	0.0297872340425532	4.047	7	1	0.8	0	0.2	0.833333333333333	0.166666666666667	0.0161290322580645	0.0617283950617284	1	0.963373345644814	0.830306761054683	0.950548886836975	0.986765158510311	4.46221028013668e-06	39.8974474717155	0.966129361354826	0.000102585	0.036725482	0.169778416	0.049548625	0.013336069	0.000307755	0.033853098	-33.056376582
3n3xB	3n3x	B	2010-05-20	1.7	0.21	0.198	0.222	Kushwaha, G.S., Vikram, G., Sinha, M., Kaur, P., Sharma, S., Singh, T.P.	To be Published	-	6	0.024390243902439	1.66	6	1	0	0.5	0.5	0.6	0.4	0	0.0566037735849057	1	0.994152046783626	0.963270749974351	0.927670052323792	0.985123627782908	9.15706505618319e-12	-6.15045177277926	0.029075698836972	0.000102585	0.005949938	0.036828067	0.072425113	0.014977431	0.000307755	0.971173574	-32.552555010
4homB	4hom	B	2012-10-22	1.9	0.15	0.147	0.201	Chen, L., Lin, Y.L., Peng, G., Li, F.	Proc.Natl.Acad.Sci.USA	23071329	11	0.0121145374449339	6.655	11	1	0.222222222222222	0.666666666666667	0.111111111111111	0.8	0.2	0	0.03125	1	0.931876474812763	0.867754180773571	0.927670052323792	0.972196573304607	1.08463140902248e-07	49.8763854187999	0.985105080595797	0.000102585	0.068219122	0.132334838	0.072425113	0.027903160	0.000307755	0.014977431	-32.383901151
3fhvC	3fhv	C	2008-12-10	1.9	-66.6	0.207	0.249	Balakrishna, A.M., Saxena, A.M., Mok, H.Y., Swaminathan, K.	Proteins	19626704	10	0.0641025641025641	4.648	10	1	0.2	0.2	0.6	1	0	0	0	1	0.994972812147327	0.621627167333539	0.927670052323792	0.90448343079922	1.72469295356372e-11	43.6441904761905	0.975107120995715	0.000102585	0.005129257	0.378436602	0.072425113	0.095609356	0.000307755	0.024928190	-32.179966416
1xrpQ	1xrp	Q	2004-10-15	2.3	0.22	0.22	0.296	Goettig, P., Brandstetter, H., Groll, M., Goehring, W., Konarev, P.V., Svergun, D.I., Huber, R., Kim, J.-S.	J.Biol.Chem.	15994304	4	0.0136518771331058	3.14	4	1	0.5	0	0.5	0	1	0	0.0344827586206897	1	0.994152046783626	1	0.927670052323792	0.974453678054786	0.053369205492927	-16.3587814465409	0.00744745970210161	0.000102585	0.005949938	0.000102585	0.072425113	0.025646286	0.131514157	0.992613870	-31.818622228
2bgrZ	2bgr	Z	2005-01-04	2	0.16	0.16	0.203	Weihofen, W.A., Liu, J., Reutter, W., Saenger, W., Fan, H.	J.Biol.Chem.	15695814	9	0.0121951219512195	2.011	3	1	0	0	1	0.666666666666667	0.333333333333333	0	0	1	1	0.952190417564379	0.927670052323792	0.90448343079922	0.0109453978164674	32.7810332480818	0.939604162415834	0.000102585	0.000102585	0.047907263	0.072425113	0.095609356	0.074681986	0.060114895	-31.786823756
2beuC	2beu	C	2004-11-30	1.89	0.171	0.17	0.211	Machius, M., Wynn, R.M., Chuang, J.L., Li, J., Kluger, R., Yu, D., Tomchick, D.R., Brautigam, C.A., Chuang, D.T.	Structure	16472748	3	0.0075	2.029	3	1	1	0	0	0	1	0.0714285714285714	0	1	0.883861701036216	1	0.97989124858931	0.90448343079922	0.01160886965028	24.7418375136314	0.889818404407264	0.000102585	0.116228970	0.000102585	0.020209274	0.095609356	0.076323348	0.109766106	-31.553106136
4y8if	4y8i	f	2015-02-16	2.6	0.2	0.199	0.22	Huber, E.M., de Bruin, G., Heinemeyer, W., Paniagua Soriano, G., Overkleeft, H.S., Groll, M.	J.Am.Chem.Soc.	26020686	5	0.0173611111111111	3.842	5	1	0.5	0	0.5	0.5	0.5	0.0625	0.0454545454545455	1	0.994152046783626	0.985841797476147	0.977018569816354	0.979993844259772	0.0279225722311149	35.1599308176101	0.950928381962865	0.000102585	0.005949938	0.014259335	0.023081658	0.020106689	0.101456709	0.048933114	-31.540379076
3n2dB	3n2d	B	2010-05-18	2.22	0.186	0.183	0.222	Kushwaha, G.S., Prem Kumar, R., Sinha, M., Bhushan, A., Kaur, P., Sharma, S., Singh, T.P.	To be Published	-	6	0.024390243902439	2.972	6	1	0	0.5	0.5	0.6	0.4	0	0.0188679245283019	1	0.994152046783626	0.963270749974351	0.927670052323792	0.957422796757977	5.52086025672208e-07	-21.0735781811306	0.00489695980412161	0.000102585	0.005949938	0.036828067	0.072425113	0.042675421	0.000307755	0.995178498	-31.481059466
1ga6I	1ga6	I	2000-11-29	1	0.099	0.123	0.131	Wlodawer, A., Li, M., Dauter, Z., Gustchina, A., Uchida, K., Oyama, H., Dunn, B.M., Oda, K.	Nat.Struct.Mol.Biol.	11323721	3	0.00806451612903226	1.314	2	1	NA	NA	NA	0	1	0	0.133333333333333	1	0.883861701036216	1	0.927670052323792	0.993741664101775	0.019787859108711	2.41442939814815	0.260865129565395	0.000102585	0.116228970	0.000102585	0.072425113	0.006360279	0.091403365	0.739023389	-30.899611886
4gwqH	4gwq	H	2012-09-03	4.5	0.289	0.286	0.345	Robinson, P.J., Bushnell, D.A., Trnka, M.J., Burlingame, A.L., Kornberg, R.D.	Proc.Natl.Acad.Sci.USA	23071300	35	0.0509461426491994	13.5	25	0.84	0.304347826086957	0.260869565217391	0.434782608695652	1	0	0	0	0.978352313532369	0.987072945521699	0.621627167333539	0.927670052323792	0.90448343079922	1.42227102642158e-14	165.413584004294	0.999897980004081	0.021748051	0.013028314	0.378436602	0.072425113	0.095609356	0.000307755	0.000205170	-30.691130323
3oucP	3ouc	P	2010-09-14	2	0.199	0.196	0.262	Liu, Z., Wang, Y., Brunzelle, J., Kovari, I.A., Kovari, L.C.	Protein J.	21394574	7	0.0707070707070707	4.226	7	1	0.6	0.2	0.2	0.333333333333333	0.666666666666667	0.0181818181818182	0	1	0.963373345644814	0.99015081563558	0.952805991587155	0.90448343079922	1.49048403217322e-05	-3.80297775974026	0.0481534380738625	0.000102585	0.036725482	0.009950759	0.047291752	0.095609356	0.000307755	0.952195322	-30.633302472
4y1cC	4y1c	C	2015-02-07	2.3	0.246	0.243	0.295	Northfield, S.E., Wielens, J., Headey, S.J., Mulcair, M., Scanlon, M.J., Parker, M.W., Thompson, P.E., Chalmers, D.K.	To Be Published	-	6	0.0359281437125748	3.584	6	0.8	0	0.5	0.5	0.5	0.5	0	0.0571428571428571	0.975890017441264	0.994152046783626	0.985841797476147	0.927670052323792	0.985328819123833	4.17119410486873e-05	29.8736938646426	0.925933482962661	0.024210094	0.005949938	0.014259335	0.072425113	0.014772261	0.000307755	0.073656135	-30.630462760
4naqB	4naq	B	2013-10-22	2.1	0.148	0.145	0.198	Chen, L., Lin, Y.L., Peng, G., Li, F.	Proc.Natl.Acad.Sci.USA	23071329	7	0.00771775082690187	4.28	7	1	0	0.2	0.8	NA	NA	0	0	1	0.996922129886119	0.621627167333539	0.927670052323792	0.90448343079922	2.21011332805022e-05	17.0643954248366	0.788002448479902	0.000102585	0.003180140	0.378436602	0.072425113	0.095609356	0.000307755	0.211222815	-30.521087953
3fg5C	3fg5	C	2008-12-05	2.5	0.188	0.188	0.227	Kumar, M., Kumar, S., Vikram, G., Singh, N., Sinha, M., Bhushan, A., Kaur, P., Srinivasan, A., Sharma, S., Singh, T.P.	To be Published	-	5	0.0413223140495868	2.55	5	1	0.666666666666667	0.333333333333333	0	0.6	0.4	0	0.0819672131147541	1	0.883861701036216	0.963270749974351	0.927670052323792	0.99015081563558	7.2598064403022e-06	4.62360982242841	0.372679045092838	0.000102585	0.116228970	0.036828067	0.072425113	0.009950759	0.000307755	0.627102995	-30.426663819
5dbeA	5dbe	A	2015-08-21	2.25	0.185	0.183	0.227	Singh, A.K., Kaushik, A., Ekka, M.K., Kumaran, S.	To Be Published	-	10	0.0301204819277108	3.264	6	1	1	0	0	0.5	0.5	0	0	1	0.883861701036216	0.985841797476147	0.927670052323792	0.90448343079922	4.57502005404872e-06	18.3546514285714	0.811058967557641	0.000102585	0.116228970	0.014259335	0.072425113	0.095609356	0.000307755	0.188243742	-30.316263608
3oszB	3osz	B	2010-09-10	2.26	0.166	0.166	0.193	Singh, A., Sinha, M., Bhushan, A., Kaur, P., Srinivasan, A., Sharma, S., Singh, T.P.	To be Published	-	10	0.03584229390681	4.289	10	1	0.375	0.5	0.125	0.714285714285714	0.285714285714286	0	0.032967032967033	1	0.939263363086078	0.920077972709552	0.927670052323792	0.972812147327383	1.02457423082901e-12	14.1472317236754	0.728218730871251	0.000102585	0.060832991	0.080016414	0.072425113	0.027287649	0.000307755	0.270619614	-30.129733416
3l3xB	3l3x	B	2009-12-18	1.55	0.181	0.179	0.206	Zhou, X.E., Suino-Powell, K.M., Li, J., He, Y., Mackeigan, J.P., Melcher, K., Yong, E.L., Xu, H.E.	J.Biol.Chem.	20086010	12	0.048	5.55	12	1	0.9	0.1	0	1	0	0	0	1	0.883861701036216	0.621627167333539	0.927670052323792	0.90448343079922	1.75562640179089e-13	55.5093085106383	0.99102224035911	0.000102585	0.116228970	0.378436602	0.072425113	0.095609356	0.000307755	0.009027493	-30.075089789
3todB	3tod	B	2011-09-05	1.38	0.202	0.2	0.236	Shukla, P.K., Gautam, L., Sinha, M., Kaur, P., Sharma, S., Singh, T.P.	TO BE PUBLISHED	-	6	0.017910447761194	3.313	6	1	0.75	0	0.25	1	0	0	0.0172413793103448	1	0.971991381963681	0.621627167333539	0.927670052323792	0.954857904996409	6.51156328240393e-06	27.0681045751634	0.907977963680881	0.000102585	0.028108330	0.378436602	0.072425113	0.045240049	0.000307755	0.091608535	-29.925624117
4y8pf	4y8p	f	2015-02-16	2.8	0.197	0.196	0.22	Huber, E.M., de Bruin, G., Heinemeyer, W., Paniagua Soriano, G., Overkleeft, H.S., Groll, M.	J.Am.Chem.Soc.	26020686	5	0.0173611111111111	4.28	5	0.5	0.5	0	0.5	0	1	0.0769230769230769	0.0555555555555556	0.938750384733764	0.994152046783626	1	0.985123627782908	0.984918436441982	0.218852048211096	33.3768378756115	0.942052642317894	0.061345917	0.005949938	0.000102585	0.014977431	0.015182602	0.248768978	0.057652852	-29.733780590
3ou1P	3ou1	P	2010-09-14	1.8	0.193	0.191	0.237	Liu, Z., Wang, Y., Brunzelle, J., Kovari, I.A., Kovari, L.C.	Protein J.	21394574	7	0.0707070707070707	3.868	7	1	0.4	0.2	0.4	0.666666666666667	0.333333333333333	0	0	1	0.98635477582846	0.952190417564379	0.927670052323792	0.90448343079922	1.28419845712857e-06	-2.19285224618149	0.0711079371556825	0.000102585	0.013746410	0.047907263	0.072425113	0.095609356	0.000307755	0.929216249	-29.642588881
3gciP	3gci	P	2009-02-22	2.04	0.186	0.184	0.221	Mirza, Z., Vikram, G., Singh, N., Sinha, M., Bhushan, A., Sharma, S., Srinivasan, A., Kaur, P., Singh, T.P.	To be Published	-	7	0.0588235294117647	3.523	7	1	0.4	0.6	0	0.5	0.5	0	0	1	0.883861701036216	0.985841797476147	0.927670052323792	0.90448343079922	1.09999575699507e-07	10.081996124031	0.613446235462151	0.000102585	0.116228970	0.014259335	0.072425113	0.095609356	0.000307755	0.385412392	-29.599687323
1jojR	1joj	R	2001-07-30	3	-66.6	0.186	0.231	Jain, D., Kaur, K.J., Salunke, D.M.	Biochemistry	11580281	8	0.0337552742616034	5.016	8	0.375	0.333333333333333	0.333333333333333	0.333333333333333	0.5	0.5	0	0.0612244897959184	0.892684928696009	0.984713245101057	0.985841797476147	0.927670052323792	0.986662562839848	1.40909109919136e-05	46.5118895269346	0.979902060803918	0.107406648	0.015387772	0.014259335	0.072425113	0.013438654	0.000307755	0.020106689	-29.583388957
2j4uS	2j4u	S	2006-09-06	2.99	0.218	0.215	0.282	Baalaji, S., Acharya, R.K., Singh, T.P., Krishnaswamy, S.	To be Published	-	45	0.130057803468208	34.066	45	0.755555555555556	0.186046511627907	0.255813953488372	0.558139534883721	0.585365853658537	0.414634146341463	0.0465753424657534	0.0103092783505155	0.973427721350159	0.994459833795014	0.963373345644814	0.967579768133785	0.938340002051913	3.27124388432443e-09	36.4141879151489	0.954193021832279	0.026672138	0.005642183	0.036725482	0.032519491	0.061756258	0.000307755	0.045855560	-29.484843998
4jbnC	4jbn	C	2013-02-20	1.87	0.186	0.184	0.222	Raj, I., Mazumder, M., Gourinath, S.	Biochim.Biophys.Acta	23747298	4	0.0118343195266272	1.288	3	1	0	1	0	0.5	0.5	0	0.0434782608695652	1	0.883861701036216	0.985841797476147	0.927670052323792	0.978865291884683	5.28957585804603e-05	42.7677897196262	0.97316874107325	0.000102585	0.116228970	0.014259335	0.072425113	0.021235125	0.023286828	0.026774723	-29.444819253
2r3yF	2r3y	F	2007-08-30	2.5	0.208	0.204	0.234	Hasselblatt, H., Kurzbauer, R., Wilken, C., Krojer, T., Sawa, J., Kurt, J., Kirk, R., Hasenbein, S., Ehrmann, M., Clausen, T.	Genes Dev.	17938245	10	0.0318471337579618	1.596	4	1	0.5	0.5	0	0.75	0.25	0	0	1	0.883861701036216	0.906843131219862	0.927670052323792	0.90448343079922	1.4429851255229e-06	30.8441764705882	0.930728422770863	0.000102585	0.116228970	0.093249897	0.072425113	0.095609356	0.000307755	0.068937218	-29.442933867
3dpcC	3dpc	C	2008-07-07	2.3	-66.6	0.234	0.271	Li, W., Bi, L., Wang, W., Li, Y., Zhou, Y., Wei, H., Jiang, T., Bai, L., Chen, Y., Zhang, Z., Yuan, X., Xiao, J., Zhang, X.-E.	Biosens.Bioelectron.	19349157	10	0.021978021978022	6.808	10	1	0.571428571428571	0.428571428571429	0	0.428571428571429	0.571428571428571	0	0	1	0.883861701036216	0.986457371498923	0.927670052323792	0.90448343079922	3.97279531093799e-05	7.42845679012346	0.51142623954295	0.000102585	0.116228970	0.013643824	0.072425113	0.095609356	0.000307755	0.487894953	-29.408025915
1l7zB	1l7z	B	2002-03-18	2.3	0.249	0.239	0.264	Matsubara, M., Nakatsu, T., Kato, H., Taniguchi, H.	EMBO J.	14765114	9	0.0608108108108108	3.289	6	1	0.25	0.75	0	1	0	0	0	1	0.883861701036216	0.621627167333539	0.927670052323792	0.90448343079922	5.27064593799209e-06	47.8286290196078	0.982248520710059	0.000102585	0.116228970	0.378436602	0.072425113	0.095609356	0.000307755	0.017747230	-29.399135009
1ow8F	1ow8	F	2003-03-28	2.85	0.237	0.235	0.275	Hoellerer, M.K., Noble, M.E.M., Labesse, G., Werner, J.M., Arold, S.T.	Structure	14527389	13	0.0807453416149068	8.466	12	1	1	0	0	1	0	0	0	1	0.883861701036216	0.621627167333539	0.927670052323792	0.90448343079922	4.41866730852416e-05	46.2654879120879	0.979493980820241	0.000102585	0.116228970	0.378436602	0.072425113	0.095609356	0.000307755	0.020517029	-29.254109237
4f75D	4f75	D	2012-05-15	1.7	0.171	0.17	0.193	Mittal, S., Nalam, M.N.L., Schiffer, C.A.	To be Published	-	5	0.0505050505050505	1.489	2	1	NA	NA	NA	0	1	0	0	1	0.883861701036216	1	0.927670052323792	0.90448343079922	0.0558974123556017	18.1085197740113	0.807284227708631	0.000102585	0.116228970	0.000102585	0.072425113	0.095609356	0.134899467	0.191936808	-29.148329319
2j4uX	2j4u	X	2006-09-06	2.99	0.218	0.215	0.282	Baalaji, S., Acharya, R.K., Singh, T.P., Krishnaswamy, S.	To be Published	-	45	0.130057803468208	32.703	45	0.911111111111111	0.302325581395349	0.232558139534884	0.465116279069767	0.634146341463415	0.365853658536585	0.0547945205479452	0.0164948453608247	0.980609418282548	0.98748332820355	0.954344926644096	0.97270955165692	0.952908587257618	4.72755813299092e-12	34.4844394150418	0.947969802081208	0.019491178	0.012617973	0.045752975	0.027390234	0.047189167	0.000307755	0.051908084	-29.090570418
4fgtD	4fgt	D	2012-06-04	2	0.201	0.2	0.229	Tochowicz, A., Santucci, M., Saxena, P., Guaitoli, G., Trande, M., Finer-Moore, J., Stroud, R.M., Costi, M.P.	J.Med.Chem.	25427005	4	0.0123076923076923	3.062	4	1	0.5	0	0.5	0.5	0.5	0	0.0172413793103448	1	0.994152046783626	0.985841797476147	0.927670052323792	0.954857904996409	0.0373905200322834	29.4404844680123	0.923280963068762	0.000102585	0.005949938	0.014259335	0.072425113	0.045240049	0.113254001	0.076323348	-29.031408585
3agyD	3agy	D	2010-04-12	1.85	0.226	0.225	0.247	Suzuki, H., Noguchi, S., Arakawa, H., Tokida, T., Hashimoto, M., Satow, Y.	Biochemistry	20809635	8	0.0441988950276243	5.168	8	1	0.833333333333333	0.166666666666667	0	0.857142857142857	0.142857142857143	0	0	1	0.883861701036216	0.802195547347902	0.927670052323792	0.90448343079922	3.61931136687685e-05	35.0073484848485	0.95031626198735	0.000102585	0.116228970	0.197886746	0.072425113	0.095609356	0.000307755	0.049548625	-29.020763635
2b2tD	2b2t	D	2005-09-19	2.45	0.218	0.218	0.266	Flanagan, J.F., Mi, L.Z., Chruszcz, M., Cymborowski, M., Clines, K.L., Kim, Y., Minor, W., Rastinejad, F., Khorasanizadeh, S.	Nature	16372014	20	0.106951871657754	3.22	5	0.6	1	0	0	0	1	0	0	0.952190417564379	0.883861701036216	1	0.927670052323792	0.90448343079922	0.000738319000209683	79.3185	0.998163640073454	0.047907263	0.116228970	0.000102585	0.072425113	0.095609356	0.036417727	0.001949118	-28.901263564
1yk1E	1yk1	E	2005-01-16	2.9	0.254	0.253	0.289	He, X.L., Dukkipati, A., Garcia, K.C.	J.Mol.Biol.	16870210	21	0.0438413361169102	11.806	21	0.952380952380952	0.368421052631579	0.368421052631579	0.263157894736842	0.705882352941177	0.294117647058824	0	0	0.981635374987176	0.972196573304607	0.920283164050477	0.927670052323792	0.90448343079922	1.66479007652932e-14	72.6139463576159	0.996837380126505	0.018465326	0.027903160	0.079811243	0.072425113	0.095609356	0.000307755	0.003282725	-28.876940218
4fgaP	4fga	P	2012-06-04	2.3	0.202	0.2	0.243	Shukla, P.K., Sinha, M., Dey, S., Kaur, P., Sharma, S., Singh, T.P.	To be Published	-	3	0.0247933884297521	1.538	3	0.666666666666667	0	0	1	0.5	0.5	0	0	0.965322663383605	1	0.985841797476147	0.927670052323792	0.90448343079922	0.000342411552017378	42.4352944748027	0.972556621097735	0.034776364	0.000102585	0.014259335	0.072425113	0.095609356	0.031185884	0.027390234	-28.832023451
3h9qE	3h9q	E	2009-04-30	2.63	0.207	0.207	0.273	Regni, C.A., Roush, R.F., Miller, D.J., Nourse, A., Walsh, C.T., Schulman, B.A.	Embo J.	19494832	7	0.0198300283286119	3.575	5	1	0.666666666666667	0.333333333333333	0	0.333333333333333	0.666666666666667	0	0	1	0.883861701036216	0.99015081563558	0.927670052323792	0.90448343079922	0.00626325866402199	61.797811827957	0.994082840236686	0.000102585	0.116228970	0.009950759	0.072425113	0.095609356	0.061756258	0.005949938	-28.828738156
1yk0E	1yk0	E	2005-01-16	2.4	0.242	0.24	0.284	He, X.L., Dukkipati, A., Garcia, K.C.	J.Mol.Biol.	16870210	21	0.04375	13.493	21	1	0.421052631578947	0.157894736842105	0.421052631578947	0.8	0.2	0	0	1	0.986457371498923	0.867754180773571	0.927670052323792	0.90448343079922	6.96318991299418e-11	1.71272495368824	0.224137931034483	0.000102585	0.013643824	0.132334838	0.072425113	0.095609356	0.000307755	0.775851457	-28.814391721
3otsP	3ots	P	2010-09-13	1.7	0.194	0.192	0.218	Liu, Z., Wang, Y., Brunzelle, J., Kovari, I.A., Kovari, L.C.	Protein J.	21394574	7	0.0707070707070707	4.213	7	1	0.8	0	0.2	0.666666666666667	0.333333333333333	0	0	1	0.963373345644814	0.952190417564379	0.927670052323792	0.90448343079922	1.39523134753546e-05	1.12285233296006	0.193735972250561	0.000102585	0.036725482	0.047907263	0.072425113	0.095609356	0.000307755	0.806319245	-28.801757433
3ptlB	3ptl	B	2010-12-03	1.3	0.202	0.2	0.25	Shukla, P.K., Sinha, M., Kaur, P., Sharma, S., Singh, T.P.	TO BE PUBLISHED	-	10	0.03584229390681	5.094	10	1	0.5	0.25	0.25	1	0	0	0.043956043956044	1	0.971991381963681	0.621627167333539	0.927670052323792	0.978967887555145	5.05096673343176e-10	4.38980935335772	0.361558865537645	0.000102585	0.028108330	0.378436602	0.072425113	0.021132540	0.000307755	0.638284776	-28.745532727
3mt6x	3mt6	x	2010-04-30	1.9	0.178	0.178	0.204	Li, D.H., Chung, Y.S., Gloyd, M., Joseph, E., Ghirlando, R., Wright, G.D., Cheng, Y.Q., Maurizi, M.R., Guarne, A., Ortega, J.	Chem.Biol.	20851345	7	0.0338164251207729	5.432	7	1	0.333333333333333	0.666666666666667	0	0.666666666666667	0.333333333333333	0.137931034482759	0.216216216216216	1	0.883861701036216	0.952190417564379	0.995793577511029	0.998461064943059	0.0171494724268318	-8.96963290598291	0.018873699245052	0.000102585	0.116228970	0.047907263	0.004308576	0.001641362	0.087915470	0.981329503	-28.685101701
2q5yD	2q5y	D	2007-06-03	2.3	-66.6	0.228	0.26	Sun, Y., Guo, H.C.	Protein Sci.	18287282	7	0.0460526315789474	1.856	3	1	1	0	0	0	1	0	0	1	0.883861701036216	1	0.927670052323792	0.90448343079922	0.00365727324722528	-5.29686413043478	0.0354009385839625	0.000102585	0.116228970	0.000102585	0.072425113	0.095609356	0.053959787	0.965018465	-28.449639005
2a6dP	2a6d	P	2005-07-02	2.9	0.232	0.23	0.264	Sethi, D.K., Agarwal, A., Manivel, V., Rao, K.V., Salunke, D.M.	Immunity	16618592	12	0.0540540540540541	8.455	12	0.75	0.3	0.3	0.4	0.636363636363636	0.363636363636364	0.0102040816326531	0.0227272727272727	0.973325125679696	0.98635477582846	0.954242330973633	0.940597106802093	0.9628603672925	4.18155992124147e-05	36.5245942982456	0.954907161803713	0.026774723	0.013746410	0.045855560	0.059499384	0.037238408	0.000307755	0.045137464	-28.285985148
2b9jC	2b9j	C	2005-10-11	2.3	-66.6	0.196	0.263	Remenyi, A., Good, M.C., Bhattacharyya, R.P., Lim, W.A.	Mol.Cell	16364919	13	0.0368271954674221	4.661	11	1	0.777777777777778	0.222222222222222	0	0.875	0.125	0	0	1	0.883861701036216	0.776033651379912	0.927670052323792	0.90448343079922	5.60313347248437e-14	26.9438583333333	0.907263823709447	0.000102585	0.116228970	0.224045958	0.072425113	0.095609356	0.000307755	0.092326631	-28.274229201
3cojI	3coj	I	2008-03-28	3.21	0.26	0.257	0.308	Shen, Y., Tong, L.	Biochemistry	18452305	13	0.0553191489361702	2.758	10	1	0.571428571428571	0.142857142857143	0.285714285714286	1	0	0	0	1	0.97650559146404	0.621627167333539	0.927670052323792	0.90448343079922	-4.4256964461302e-16	-2.20944920440637	0.0705978371760865	0.000102585	0.023594584	0.378436602	0.072425113	0.095609356	0.000102585	0.929729175	-28.133628374
3ietQ	3iet	Q	2009-07-23	2.2	0.229	0.227	0.271	Brooks, C.L., Schietinger, A., Borisova, S.N., Kufer, P., Okon, M., Hirama, T., Mackenzie, C.R., Wang, L.X., Schreiber, H., Evans, S.V.	Proc.Natl.Acad.Sci.USA	20479270	9	0.0412844036697248	2.169	6	1	1	0	0	0.6	0.4	0	0	1	0.883861701036216	0.963270749974351	0.927670052323792	0.90448343079922	8.22543412500819e-10	4.0791625	0.344929606202816	0.000102585	0.116228970	0.036828067	0.072425113	0.095609356	0.000307755	0.654800985	-28.120821428
1yjmG	1yjm	G	2005-01-14	2.2	0.213	0.211	0.243	Bernstein, N.K., Williams, R.S., Rakovszky, M.L., Cui, D., Green, R., Karimi-Busheri, F., Mani, R.S., Galicia, S., Koch, C.A., Cass, C.E., Durocher, D., Weinfeld, M., Glover, J.N.	Mol.Cell	15749016	13	0.118181818181818	3.262	6	1	0.75	0.25	0	1	0	0	0	1	0.883861701036216	0.621627167333539	0.927670052323792	0.90448343079922	4.57502005404872e-06	30.8489979460094	0.930830442766782	0.000102585	0.116228970	0.378436602	0.072425113	0.095609356	0.000307755	0.068834633	-28.043657467
1aycP	1ayc	P	1994-05-15	2.3	0.189	0.189	-66.6	Lee, C.H., Kominos, D., Jacques, S., Margolis, B., Schlessinger, J., Shoelson, S.E., Kuriyan, J.	Structure	7521735	11	0.108910891089109	3.526	7	1	1	0	0	0.75	0.25	0	0	1	0.883861701036216	0.906843131219862	0.927670052323792	0.90448343079922	1.09999575699507e-07	13.1105476707297	0.699755152009794	0.000102585	0.116228970	0.093249897	0.072425113	0.095609356	0.000307755	0.298933114	-27.975910220
3h9qF	3h9q	F	2009-04-30	2.63	0.207	0.207	0.273	Regni, C.A., Roush, R.F., Miller, D.J., Nourse, A., Walsh, C.T., Schulman, B.A.	Embo J.	19494832	7	0.0198300283286119	1.227	2	1	NA	NA	NA	0.5	0.5	0	0	1	0.883861701036216	0.985841797476147	0.927670052323792	0.90448343079922	0.0116424750765928	55.2615011961723	0.990818200367272	0.000102585	0.116228970	0.014259335	0.072425113	0.095609356	0.076323348	0.009232663	-27.817824952
1tt5F	1tt5	F	2004-06-21	2.6	-66.6	0.237	0.279	Huang, D.T., Miller, D.W., Mathew, R., Cassell, R., Holton, J.M., Roussel, M.F., Schulman, B.A.	Nat.Struct.Mol.Biol.	15361859	26	0.0489642184557439	6.016	10	1	0.875	0.125	0	1	0	0	0	1	0.883861701036216	0.621627167333539	0.927670052323792	0.90448343079922	2.98348504758855e-07	27.4503195761771	0.910630483574781	0.000102585	0.116228970	0.378436602	0.072425113	0.095609356	0.000307755	0.089043906	-27.786234889
1ow6F	1ow6	F	2003-03-28	2.35	0.243	0.242	0.274	Hoellerer, M.K., Noble, M.E.M., Labesse, G., Campbell, I.D., Werner, J.M., Arold, S.T.	Structure	14527389	13	0.0807453416149068	7.717	11	1	0.888888888888889	0.111111111111111	0	0.7	0.3	0	0	1	0.883861701036216	0.923463629834821	0.927670052323792	0.90448343079922	6.63795596489295e-05	61.7635674755215	0.993980820240767	0.000102585	0.116228970	0.076631104	0.072425113	0.095609356	0.023286828	0.006052524	-27.745596943
1jq8P	1jq8	P	2001-08-04	2	0.187	0.187	0.198	Chandra, V., Jasti, J., Kaur, P., Dey, S., Srinivasan, A., Betzel, C.h., Singh, T.P.	ACTA CRYSTALLOGR.,SECT.D	12351825	5	0.0413223140495868	2.841	5	1	1	0	0	0.25	0.75	0.025	0.0576923076923077	1	0.883861701036216	0.990766389658356	0.956909818405663	0.985534010464758	5.93192705146259e-05	6.00608333333334	0.443684962252602	0.000102585	0.116228970	0.009335248	0.043188346	0.014567091	0.023286828	0.555703734	-27.729530791
3g8fB	3g8f	B	2009-02-12	1.25	0.187	0.187	0.21	Singh, N., Kaur, P., Prem Kumar, R., Somvanshi, R.K., Perband, M., Betzel, C., Dey, S., Sharma, S., Singh, T.P.	To be Published	-	5	0.0413223140495868	1.548	5	1	0.5	0.5	0	1	0	0	0.0833333333333333	1	0.883861701036216	0.621627167333539	0.927670052323792	0.990458602646968	1.84739023889183e-09	-3.60086331775701	0.0507039379718425	0.000102585	0.116228970	0.378436602	0.072425113	0.009643004	0.000307755	0.949630693	-27.713329335
4flgE	4flg	E	2012-06-14	1.31	0.144	0.142	0.18	Shen, C.H., Tie, Y., Yu, X., Wang, Y.F., Kovalevsky, A.Y., Harrison, R.W., Weber, I.T.	Biochemistry	22963370	3	0.0303030303030303	2.266	3	1	1	0	0	0	1	0	0	1	0.883861701036216	1	0.927670052323792	0.90448343079922	0.0438684602655424	-1.75582671840355	0.0815139767394409	0.000102585	0.116228970	0.000102585	0.072425113	0.095609356	0.120640131	0.918957735	-27.693973195
3oubP	3oub	P	2010-09-14	1.6	0.194	0.192	0.236	Liu, Z., Wang, Y., Brunzelle, J., Kovari, I.A., Kovari, L.C.	Protein J.	21394574	7	0.0707070707070707	3.684	7	1	0.4	0.4	0.2	0.8	0.2	0	0	1	0.963373345644814	0.867754180773571	0.927670052323792	0.90448343079922	3.55196031653356e-07	-0.65299359838275	0.114160375433585	0.000102585	0.036725482	0.132334838	0.072425113	0.095609356	0.000307755	0.886233073	-27.691188964
1t65B	1t65	B	2004-05-05	1.66	0.252	0.23	0.27	Estebanez-Perpina, E., Moore, J.M.R., Mar, E., Delgado-Rodrigues, E., Nguyen, P., Baxter, J.D., Buehrer, B.M., Webb, P., Fletterick, R.J., Guy, R.K.	J.Biol.Chem.	15563469	13	0.051792828685259	4.029	7	1	0.4	0.4	0.2	1	0	0	0	1	0.963373345644814	0.621627167333539	0.927670052323792	0.90448343079922	3.89339082531938e-06	11.6160742018982	0.658335033666599	0.000102585	0.036725482	0.378436602	0.072425113	0.095609356	0.000307755	0.340480098	-27.597099067
3h9qH	3h9q	H	2009-04-30	2.63	0.207	0.207	0.273	Regni, C.A., Roush, R.F., Miller, D.J., Nourse, A., Walsh, C.T., Schulman, B.A.	Embo J.	19494832	7	0.0198300283286119	0.802	1	1	NA	NA	NA	1	0	0	0.222222222222222	1	0.883861701036216	0.621627167333539	0.927670052323792	0.998563660613522	0.148148476965828	54.3617948717949	0.989491940420322	0.000102585	0.116228970	0.378436602	0.072425113	0.001538777	0.207632335	0.010566270	-27.532761487
3zhfB	3zhf	B	2012-12-21	1.7	0.191	0.19	0.226	Jurgens, M.C., Voros, J., Rautureau, G.J.P., Shepherd, D.A., Pye, V.E., Muldoon, J., Johnson, C.M., Ashcroft, A.E., Freund, S.M.V., Ferguson, N.	Nat.Chem.Biol.	23851574	9	0.0725806451612903	2.968	7	1	0.6	0.4	0	0.833333333333333	0.166666666666667	0	0	1	0.883861701036216	0.830306761054683	0.927670052323792	0.90448343079922	1.45023299098448e-09	14.5203779904306	0.736992450520302	0.000102585	0.116228970	0.169778416	0.072425113	0.095609356	0.000307755	0.261797292	-27.509348369
3gj6B	3gj6	B	2009-03-07	2.7	0.214	0.205	0.278	Partridge, J.R., Schwartz, T.U.	J.Mol.Biol.	19505478	34	0.153846153846154	16.845	26	0.653846153846154	0.875	0.125	0	0.956521739130435	0.0434782608695652	0	0	0.955370883348723	0.883861701036216	0.63609315686878	0.927670052323792	0.90448343079922	1.15178128114311e-12	142.247158892288	0.999795960008162	0.044727124	0.116228970	0.363972097	0.072425113	0.095609356	0.000307755	0.000307755	-27.415143426
4y8pc	4y8p	c	2015-02-16	2.8	0.197	0.196	0.22	Huber, E.M., de Bruin, G., Heinemeyer, W., Paniagua Soriano, G., Overkleeft, H.S., Groll, M.	J.Am.Chem.Soc.	26020686	5	0.0173611111111111	4.313	5	0	0.5	0	0.5	0	1	0.0769230769230769	0.0555555555555556	0.469067405355494	0.994152046783626	1	0.985123627782908	0.984918436441982	0.248994124254538	31.7898489751888	0.935523362579066	0.530980714	0.005949938	0.000102585	0.014977431	0.015182602	0.266721379	0.064115716	-27.399653787
1uk4G	1uk4	G	2003-08-14	2.5	0.229	0.213	0.231	Yang, H., Yang, M., Ding, Y., Liu, Y., Lou, Z., Zhou, Z., Sun, L., Mo, L., Ye, S., Pang, H., Gao, G.F., Anand, K., Bartlam, M., Hilgenfeld, R., Rao, Z.	Proc.Natl.Acad.Sci.USA	14585926	5	0.0163398692810458	3.47	5	1	0.666666666666667	0	0.333333333333333	1	0	0	0.0204081632653061	1	0.984713245101057	0.621627167333539	0.927670052323792	0.959885092849082	0.00325353200709794	51.111447368421	0.985819220567231	0.000102585	0.015387772	0.378436602	0.072425113	0.040213377	0.052113254	0.014259335	-27.374143454
3otyP	3oty	P	2010-09-14	1.75	0.188	0.185	0.236	Liu, Z., Wang, Y., Brunzelle, J., Kovari, I.A., Kovari, L.C.	Protein J.	21394574	7	0.0707070707070707	3.934	7	1	0	0.8	0.2	0.833333333333333	0.166666666666667	0	0	1	0.963373345644814	0.830306761054683	0.927670052323792	0.90448343079922	2.0946976427092e-06	-4.556575	0.0403999183840033	0.000102585	0.036725482	0.169778416	0.072425113	0.095609356	0.000307755	0.959991793	-27.362085417
3hs8P	3hs8	P	2009-06-10	1.9	0.191	0.189	0.235	Pechstein, A., Bacetic, J., Vahedi-Faridi, A., Gromova, K., Sundborger, A., Tomlin, N., Krainer, G., Vorontsova, O., Schafer, J.G., Owe, S.G., Cousin, M.A., Saenger, W., Shupliakov, O., Haucke, V.	Proc.Natl.Acad.Sci.USA	20160082	12	0.043956043956044	8.163	12	1	0.7	0.2	0.1	0.818181818181818	0.181818181818182	0	0.0135135135135135	1	0.925207756232687	0.838924797373551	0.927670052323792	0.947265825382169	8.12803464391948e-06	-2.04903286720425	0.0754947969802081	0.000102585	0.074887156	0.161161264	0.072425113	0.052831350	0.000307755	0.924805088	-27.332170168
1mhwF	1mhw	F	2002-08-21	1.9	-66.6	0.185	0.229	Chowdhury, S., Sivaraman, J., Wang, J., Devanathan, G., Lachance, P., Qi, H., Menard, R., Lefebvre, J., Konishi, Y., Cygler, M., Sulea, T., Purisima, E.O.	J.Med.Chem.	12431059	5	0.0285714285714286	2.113	3	0.5	1	0	0	0	1	0	0.4	0.938750384733764	0.883861701036216	1	0.927670052323792	0.999487021647686	0.0192819622818835	7.67266949152542	0.522546419098143	0.061345917	0.116228970	0.000102585	0.072425113	0.000615511	0.090069758	0.476713172	-27.294508459
2bd3P	2bd3	P	2005-10-20	1.6	0.172	0.17	0.201	Liu, B., Schofield, C.J., Wilmouth, R.C.	J.Biol.Chem.	16754679	7	0.0291666666666667	2.26	4	1	1	0	0	0.5	0.5	0.032258064516129	0.0238095238095238	1	0.883861701036216	0.985841797476147	0.962039601928799	0.965425259054068	0.000249106609064312	16.0096995464853	0.7704550091818	0.000102585	0.116228970	0.014259335	0.038059089	0.034673779	0.027390234	0.228764875	-27.290370228
1h27E	1h27	E	2002-07-31	2.2	0.229	0.227	0.269	Lowe, E.D., Tews, I., Cheng, K.Y., Brown, N.R., Gul, S., Noble, M.E.M., Gamblin, S., Johnson, L.N.	Biochemistry	12501191	11	0.0363036303630363	3.573	6	0.833333333333333	0.75	0.25	0	1	0	0	0	0.978249717861906	0.883861701036216	0.621627167333539	0.927670052323792	0.90448343079922	3.89970476297561e-05	105.287254545455	0.999387880024485	0.021850636	0.116228970	0.378436602	0.072425113	0.095609356	0.000307755	0.000718096	-27.245224289
4ar2P	4ar2	P	2012-04-20	3.8	0.28	0.28	0.278	Szolajska, E., Burmeister, W.P., Zochowska, M., Nerlo, B., Andreev, I., Schoehn, G., Andrieu, J.P., Fender, P., Naskalska, A., Zubieta, C., Cusack, S., Chroboczek, J.	Plos One	23049939	21	0.0412573673870334	6.174	10	1	0.625	0.25	0.125	1	0	0	0	1	0.939263363086078	0.621627167333539	0.927670052323792	0.90448343079922	8.4097960381658e-07	13.0065798678585	0.695062232197511	0.000102585	0.060832991	0.378436602	0.072425113	0.095609356	0.000307755	0.303652031	-27.206911918
4ft4Q	4ft4	Q	2012-06-27	2.7	0.208	0.206	0.248	Du, J., Zhong, X., Bernatavichute, Y.V., Stroud, H., Feng, S., Caro, E., Vashisht, A.A., Terragni, J., Chin, H.G., Tu, A., Hetzel, J., Wohlschlegel, J.A., Pradhan, S., Patel, D.J., Jacobsen, S.E.	Cell	23021223	32	0.0408163265306122	3.821	5	0.8	0.5	0	0.5	0.333333333333333	0.666666666666667	0	0	0.975890017441264	0.994152046783626	0.99015081563558	0.927670052323792	0.90448343079922	0.0251935619190478	79.8147777777778	0.998367680065293	0.024210094	0.005949938	0.009950759	0.072425113	0.095609356	0.098071399	0.001743947	-27.101816800
3kd7J	3kd7	J	2009-10-22	2.85	0.271	0.271	0.283	Cortajarena, A.L., Wang, J., Regan, L.	Febs J.	20089039	6	0.048	3.345	6	0.833333333333333	1	0	0	0.8	0.2	0	0	0.978249717861906	0.883861701036216	0.867754180773571	0.927670052323792	0.90448343079922	8.03630327630026e-06	74.9909643221203	0.997551520097939	0.021850636	0.116228970	0.132334838	0.072425113	0.095609356	0.000307755	0.002564629	-27.022971813
2y07P	2y07	P	2010-11-30	2.4	0.234	0.234	0.257	Khan, T., Salunke, D.M.	J.Immunol.	22266283	12	0.0545454545454545	4.77	6	1	0.25	0	0.75	0.4	0.6	0	0.0125	1	0.996819534215656	0.987175541192162	0.927670052323792	0.945111316302452	0.0423510492231047	-3.83496390105338	0.0472352581105897	0.000102585	0.003282725	0.012925728	0.072425113	0.054985638	0.118485843	0.953118588	-26.959297603
3cbpB	3cbp	B	2008-02-22	1.42	0.239	0.239	0.243	Subramanian, K., Jia, D., Kapoor-Vazirani, P., Powell, D.R., Collins, R.E., Sharma, D., Peng, J., Cheng, X., Vertino, P.M.	Mol.Cell	18471979	10	0.0390625	1.93	4	1	0.5	0.5	0	1	0	0	0	1	0.883861701036216	0.621627167333539	0.927670052323792	0.90448343079922	2.234092129753e-05	15.8527731854839	0.766272189349112	0.000102585	0.116228970	0.378436602	0.072425113	0.095609356	0.000307755	0.232868281	-26.824891493
3hdiD	3hdi	D	2009-05-07	2.7	0.196	0.196	0.269	Aleshin, A.E., Gramatikova, S., Hura, G.L., Bobkov, A., Strongin, A.Y., Stec, B., Tainer, J.A., Liddington, R.C., Smith, J.W.	Structure	19913481	17	0.0403800475059382	11.878	17	1	0.466666666666667	0.266666666666667	0.266666666666667	NA	NA	0	0	1	0.972401764645532	0.621627167333539	0.927670052323792	0.90448343079922	9.11175869002589e-07	-9.00198522442152	0.0185676392572944	0.000102585	0.027697989	0.378436602	0.072425113	0.095609356	0.000307755	0.981637259	-26.820344920
4y8qc	4y8q	c	2015-02-16	2.6	0.207	0.206	0.228	Huber, E.M., de Bruin, G., Heinemeyer, W., Paniagua Soriano, G., Overkleeft, H.S., Groll, M.	J.Am.Chem.Soc.	26020686	5	0.0173611111111111	4.676	5	0	0.5	0	0.5	0	1	0.0769230769230769	0.0555555555555556	0.469067405355494	0.994152046783626	1	0.985123627782908	0.984918436441982	0.852877897696791	34.974639002888	0.950112221995511	0.530980714	0.005949938	0.000102585	0.014977431	0.015182602	0.623717686	0.049753796	-26.803763295
4y8qe	4y8q	e	2015-02-16	2.6	0.207	0.206	0.228	Huber, E.M., de Bruin, G., Heinemeyer, W., Paniagua Soriano, G., Overkleeft, H.S., Groll, M.	J.Am.Chem.Soc.	26020686	5	0.0173611111111111	4.691	5	0	0.5	0	0.5	0	1	0.0769230769230769	0.0555555555555556	0.469067405355494	0.994152046783626	1	0.985123627782908	0.984918436441982	0.885819856613674	34.825936120106	0.949296062028158	0.530980714	0.005949938	0.000102585	0.014977431	0.015182602	0.650184653	0.050574477	-26.745844447
4gldB	4gld	B	2012-08-14	1.69	0.175	0.174	0.199	Shukla, P.K., Sinha, M., Dey, S., Kaur, P., Sharma, S., Singh, T.P.	To be Published	-	5	0.0413223140495868	3.016	5	1	0.333333333333333	0.333333333333333	0.333333333333333	0.5	0.5	0	0	1	0.984713245101057	0.985841797476147	0.927670052323792	0.90448343079922	0.000190279231743624	5.52893358815098	0.419710263211589	0.000102585	0.015387772	0.014259335	0.072425113	0.095609356	0.027390234	0.579811243	-26.724651222
3ietX	3iet	X	2009-07-23	2.2	0.229	0.227	0.271	Brooks, C.L., Schietinger, A., Borisova, S.N., Kufer, P., Okon, M., Hirama, T., Mackenzie, C.R., Wang, L.X., Schreiber, H., Evans, S.V.	Proc.Natl.Acad.Sci.USA	20479270	9	0.0412844036697248	3.787	9	1	1	0	0	0.875	0.125	0	0	1	0.883861701036216	0.776033651379912	0.927670052323792	0.90448343079922	7.0637911636893e-12	8.31782071586949	0.549173638033055	0.000102585	0.116228970	0.224045958	0.072425113	0.095609356	0.000307755	0.449938449	-26.690451035
4czsH	4czs	H	2014-04-22	1.73	0.194	0.192	0.237	Ng, S., Lin, E., Kitov, P.I., Tjhung, K.F., Gerlits, O.O., Deng, L., Kasper, B., Sood, A., Paschal, B.M., Zhang, P., Ling, C.C., Klassen, J.S., Noren, C.J., Mahal, L.K., Woods, R.J., Coates, L., Derda, R.	J.Am.Chem.Soc.	25860443	5	0.0210970464135021	3.043	5	1	0.5	0	0.5	1	0	0.0625	0	1	0.994152046783626	0.621627167333539	0.977018569816354	0.90448343079922	0.000232018302700029	18.0077832244009	0.805243827790247	0.000102585	0.005949938	0.378436602	0.023081658	0.095609356	0.027390234	0.193988510	-26.634625251
3ou4C	3ou4	C	2010-09-14	1.6	0.197	0.195	0.232	Liu, Z., Wang, Y., Brunzelle, J., Kovari, I.A., Kovari, L.C.	Protein J.	21394574	7	0.0707070707070707	4.072	7	1	0.6	0.2	0.2	1	0	0	0	1	0.963373345644814	0.621627167333539	0.927670052323792	0.90448343079922	5.46996625727825e-06	-1.533630554999	0.0872270965109161	0.000102585	0.036725482	0.378436602	0.072425113	0.095609356	0.000307755	0.913212967	-26.610486629
3kd7I	3kd7	I	2009-10-22	2.85	0.271	0.271	0.283	Cortajarena, A.L., Wang, J., Regan, L.	Febs J.	20089039	6	0.048	3.518	6	0.833333333333333	1	0	0	0.8	0.2	0	0	0.978249717861906	0.883861701036216	0.867754180773571	0.927670052323792	0.90448343079922	2.59767281210824e-05	69.4702084562439	0.99622526015099	0.021850636	0.116228970	0.132334838	0.072425113	0.095609356	0.000307755	0.003898236	-26.604261479
4y3bD	4y3b	D	2015-02-10	1.8	0.166	0.165	0.193	Milroy, L.G., Bartel, M., Henen, M.A., Leysen, S., Adriaans, J.M., Brunsveld, L., Landrieu, I., Ottmann, C.	Angew.Chem.Int.Ed.Engl.	26537010	7	0.0296610169491525	2.962	6	1	1	0	0	1	0	0	0	1	0.883861701036216	0.621627167333539	0.927670052323792	0.90448343079922	5.12059055747757e-07	13.1038062547674	0.699347072026117	0.000102585	0.116228970	0.378436602	0.072425113	0.095609356	0.000307755	0.299343455	-26.573772875
1k21I	1k21	I	2001-09-26	1.86	0.216	0.216	0.256	Dullweber, F., Stubbs, M.T., Musil, D., Sturzebecher, J., Klebe, G.	J.Mol.Biol.	11676542	12	0.0463320463320463	4.891	10	1	1	0	0	1	0	0	0	1	0.883861701036216	0.621627167333539	0.927670052323792	0.90448343079922	1.14953163252216e-10	13.0964045138889	0.698428892062844	0.000102585	0.116228970	0.378436602	0.072425113	0.095609356	0.000307755	0.300266721	-26.570693317
4y8oe	4y8o	e	2015-02-16	2.7	0.21	0.209	0.231	Huber, E.M., de Bruin, G., Heinemeyer, W., Paniagua Soriano, G., Overkleeft, H.S., Groll, M.	J.Am.Chem.Soc.	26020686	5	0.0173611111111111	4.745	5	0	0.5	0	0.5	0	1	0.0769230769230769	0.0555555555555556	0.469067405355494	0.994152046783626	1	0.985123627782908	0.984918436441982	0.951636038074929	33.7839561652476	0.944195062232198	0.530980714	0.005949938	0.000102585	0.014977431	0.015182602	0.731534674	0.055703734	-26.531356085
1ckaB	1cka	B	1995-01-24	1.5	0.174	0.174	-66.6	Wu, X., Knudsen, B., Feller, S.M., Zheng, J., Sali, A., Cowburn, D., Hanafusa, H., Kuriyan, J.	Structure	7735837	10	0.175438596491228	5.589	9	1	1	0	0	0.875	0.125	0	0	1	0.883861701036216	0.776033651379912	0.927670052323792	0.90448343079922	3.22168830677583e-06	6.20074169530355	0.453478881860845	0.000102585	0.116228970	0.224045958	0.072425113	0.095609356	0.000307755	0.545855560	-26.497207430
1m2zB	1m2z	B	2002-06-26	2.5	0.267	0.237	0.267	Bledsoe, R.B., Montana, V.G., Stanley, T.B., Delves, C.J., Apolito, C.J., Mckee, D.D., Consler, T.G., Parks, D.J., Stewart, E.L., Willson, T.M., Lambert, M.H., Moore, J.T., Pearce, K.H., Xu, H.E.	Cell	12151000	21	0.0817120622568093	13.269	21	0.571428571428571	0.578947368421053	0.105263157894737	0.315789473684211	0.55	0.45	0	0	0.946239868677542	0.977018569816354	0.96665640709962	0.927670052323792	0.90448343079922	1.71101080617039e-11	38.0030838279654	0.960110181595593	0.053857201	0.023081658	0.033442757	0.072425113	0.095609356	0.000307755	0.039905622	-26.368186173
3hdiC	3hdi	C	2009-05-07	2.7	0.196	0.196	0.269	Aleshin, A.E., Gramatikova, S., Hura, G.L., Bobkov, A., Strongin, A.Y., Stec, B., Tainer, J.A., Liddington, R.C., Smith, J.W.	Structure	19913481	17	0.0403800475059382	9.984	14	1	0.416666666666667	0.416666666666667	0.166666666666667	NA	NA	0	0	1	0.955576074689648	0.621627167333539	0.927670052323792	0.90448343079922	2.17251981287973e-05	-5.74745941558442	0.0324423587023056	0.000102585	0.044521953	0.378436602	0.072425113	0.095609356	0.000307755	0.967890849	-26.359824873
2pv9C	2pv9	C	2007-05-09	3.5	0.306	0.306	0.319	Bah, A., Chen, Z., Bush-Pelc, L.A., Mathews, F.S., Di Cera, E.	Proc.Natl.Acad.Sci.Usa	17606903	26	0.10077519379845	14.847	26	0.692307692307692	0.416666666666667	0.25	0.333333333333333	0.869565217391304	0.130434782608696	0	0.0218978102189781	0.965835641735919	0.984713245101057	0.776957012414076	0.927670052323792	0.962142197599261	1.55934797329121e-14	37.4828805164319	0.958273821669047	0.034263439	0.015387772	0.223122692	0.072425113	0.037956504	0.000307755	0.041752154	-26.206617955
3kd7H	3kd7	H	2009-10-22	2.85	0.271	0.271	0.283	Cortajarena, A.L., Wang, J., Regan, L.	Febs J.	20089039	6	0.048	3.107	6	0.666666666666667	1	0	0	0.8	0.2	0	0	0.965322663383605	0.883861701036216	0.867754180773571	0.927670052323792	0.90448343079922	1.44711895944658e-06	69.9437057057057	0.996327280146909	0.034776364	0.116228970	0.132334838	0.072425113	0.095609356	0.000307755	0.003795650	-26.166221784
3gctB	3gct	B	1990-09-04	1.6	-66.6	0.173	-66.6	Dixon, M.M., Brennan, R.G., Matthews, B.W.	Int.J.Biol.Macromol.	1888717	5	0.0381679389312977	3.193	5	1	0.666666666666667	0	0.333333333333333	1	0	0	0.0789473684210526	1	0.984713245101057	0.621627167333539	0.927670052323792	0.989637837283267	0.000610632301408371	13.7506953955136	0.718322791267088	0.000102585	0.015387772	0.378436602	0.072425113	0.010463685	0.035084120	0.280570373	-26.136690409
4mbeY	4mbe	Y	2013-08-19	2.61	0.202	0.2	0.236	Jani, D., Valkov, E., Stewart, M.	Nucleic Acids Res.	24705649	25	0.15527950310559	3.003	4	1	1	0	0	0.5	0.5	0	0	1	0.883861701036216	0.985841797476147	0.927670052323792	0.90448343079922	0.0274501323356955	38.6448870056497	0.962150581513977	0.000102585	0.116228970	0.014259335	0.072425113	0.095609356	0.101046368	0.037853919	-26.126237372
3ou3C	3ou3	C	2010-09-14	1.7	0.195	0.193	0.226	Liu, Z., Wang, Y., Brunzelle, J., Kovari, I.A., Kovari, L.C.	Protein J.	21394574	7	0.0707070707070707	4.025	7	1	0.6	0.4	0	0.857142857142857	0.142857142857143	0	0	1	0.883861701036216	0.802195547347902	0.927670052323792	0.90448343079922	3.89339082531938e-06	-4.30165247252747	0.0430524382779025	0.000102585	0.116228970	0.197886746	0.072425113	0.095609356	0.000307755	0.957324579	-26.059575655
1eakR	1eak	R	2001-07-12	2.66	0.271	0.271	0.303	Bergmann, U., Tuuttila, A., Morgunova, E., Tryggvason, K.	To be Published	-	8	0.0190023752969121	5.489	8	1	0.166666666666667	0.666666666666667	0.166666666666667	1	0	0.0434782608695652	0	1	0.955576074689648	0.621627167333539	0.966861598440546	0.90448343079922	0.000249446782128386	40.6254820497973	0.967455621301775	0.000102585	0.044521953	0.378436602	0.033237587	0.095609356	0.027390234	0.032519491	-26.043339909
3g6nG	3g6n	G	2009-02-07	2.5	0.225	0.225	0.247	Nam, K.H., Kim, K.H., Kim, E.E., Hwang, K.Y.	Biochem.Biophys.Res.Commun.	19249287	3	0.0157068062827225	1.968	3	1	0	1	0	1	0	0	0	1	0.883861701036216	0.621627167333539	0.927670052323792	0.90448343079922	0.00802588162670211	77.9246703296703	0.997755560089778	0.000102585	0.116228970	0.378436602	0.072425113	0.095609356	0.067398441	0.002359458	-26.027860658
3zg5C	3zg5	C	2012-12-14	2.55	0.218	0.214	0.29	Otero, L.H., Rojas-Altuve, A., Llarrull, L.I., Carrasco-Lopez, C., Kumarasiri, M., Lastochkin, E., Fishovitz, J., Dawley, M., Hesek, D., Lee, M., Johnson, J.W., Fisher, J.F., Chang, M., Mobashery, S., Hermoso, J.A.	Proc.Natl.Acad.Sci.USA	24085846	6	0.00934579439252336	3.903	6	1	NA	NA	NA	1	0	0	0	1	0.883861701036216	0.621627167333539	0.927670052323792	0.90448343079922	0.000333534631966323	64.6476296296296	0.994796980208121	0.000102585	0.116228970	0.378436602	0.072425113	0.095609356	0.031185884	0.005231842	-26.002185558
1jw6B	1jw6	B	2001-09-02	1.93	0.21	0.19	0.25	Zhang, Z., Qian, M., Huang, Q., Jia, Y., Tang, Y., Wang, K., Cui, D., Li, M.	J.Protein Chem.	11732694	6	0.0253164556962025	3.308	6	0.666666666666667	0	0.5	0.5	0.5	0.5	0	0	0.965322663383605	0.994152046783626	0.985841797476147	0.927670052323792	0.90448343079922	6.0691622105933e-06	-1.11564996907854	0.0992654560293818	0.034776364	0.005949938	0.014259335	0.072425113	0.095609356	0.000307755	0.901107920	-25.896557348
2y06P	2y06	P	2010-11-30	2.5	0.234	0.234	0.266	Khan, T., Salunke, D.M.	J.Immunol.	22266283	12	0.0545454545454545	7.118	10	1	0	0.375	0.625	0.857142857142857	0.142857142857143	0	0.0105263157894737	1	0.99507540781779	0.802195547347902	0.927670052323792	0.93895557607469	0.000229908330991722	7.91307381593538	0.532646398694144	0.000102585	0.005026672	0.197886746	0.072425113	0.061140747	0.027390234	0.466557243	-25.877597174
1ckbB	1ckb	B	1995-01-24	1.9	0.183	0.183	-66.6	Wu, X., Knudsen, B., Feller, S.M., Zheng, J., Sali, A., Cowburn, D., Hanafusa, H., Kuriyan, J.	Structure	7735837	10	0.175438596491228	4.461	8	1	1	0	0	1	0	0	0	1	0.883861701036216	0.621627167333539	0.927670052323792	0.90448343079922	3.59904198960409e-07	5.08457654928689	0.3979800040808	0.000102585	0.116228970	0.378436602	0.072425113	0.095609356	0.000307755	0.601661879	-25.875668843
3g6nF	3g6n	F	2009-02-07	2.5	0.225	0.225	0.247	Nam, K.H., Kim, K.H., Kim, E.E., Hwang, K.Y.	Biochem.Biophys.Res.Commun.	19249287	3	0.0157068062827225	2.068	3	1	1	0	0	1	0	0	0	1	0.883861701036216	0.621627167333539	0.927670052323792	0.90448343079922	0.0145978659837261	78.4130257731959	0.997857580085697	0.000102585	0.116228970	0.378436602	0.072425113	0.095609356	0.083299138	0.002256873	-25.860496099
2fgeE	2fge	E	2005-12-21	2.1	0.209	0.206	0.256	Johnson, K.A., Bhushan, S., Hallberg, B.M., Frohn, A., Glaser, E., Eneqvist, T.	Embo J.	16601675	6	0.00603015075376884	3.991	6	1	1	0	0	0.666666666666667	0.333333333333333	0	0	1	0.883861701036216	0.952190417564379	0.927670052323792	0.90448343079922	0.000580221662012765	36.2112538877067	0.953784941848602	0.000102585	0.116228970	0.047907263	0.072425113	0.095609356	0.035084120	0.046163316	-25.773762013
3o35E	3o35	E	2010-07-23	1.76	-66.6	0.206	0.225	Tsai, W.W., Wang, Z., Yiu, T.T., Akdemir, K.C., Xia, W., Winter, S., Tsai, C.Y., Shi, X., Schwarzer, D., Plunkett, W., Aronow, B., Gozani, O., Fischle, W., Hung, M.C., Patel, D.J., Barton, M.C.	Nature	21164480	9	0.0489130434782609	2.242	5	0.8	0.5	0.5	0	0.5	0.5	0	0	0.975890017441264	0.883861701036216	0.985841797476147	0.927670052323792	0.90448343079922	6.90182918011398e-07	29.4531668331668	0.923587023056519	0.024210094	0.116228970	0.014259335	0.072425113	0.095609356	0.000307755	0.076015593	-25.759230938
4bxeC	4bxe	C	2013-07-10	2.95	0.206	0.203	0.266	Lee, M., Artola-Recolons, C., Carrasco-Lopez, C., Martinez-Caballero, S., Hesek, D., Spink, E., Lastochkin, E., Zhang, W., Hellman, L.M., Boggess, B., Hermoso, J.A., Mobashery, S.	J.Am.Chem.Soc.	23931161	6	0.0235294117647059	5.254	6	0.166666666666667	0	0	1	NA	NA	0	0.5	0.738381040320099	1	0.621627167333539	0.927670052323792	0.999794808659075	0.323955966020102	26.0863864997278	0.901856763925729	0.261694707	0.000102585	0.378436602	0.072425113	0.000307755	0.307858022	0.097763644	-25.711827212
4gm3K	4gm3	K	2012-08-15	3.39	0.197	0.195	0.226	Karatas, H., Townsend, E.C., Cao, F., Chen, Y., Bernard, D., Liu, L., Lei, M., Dou, Y., Wang, S.	J.Am.Chem.Soc.	23210835	5	0.0159744408945687	4.394	5	0.5	NA	NA	NA	0	1	0.1	0.181818181818182	0.938750384733764	0.883861701036216	1	0.989227454601416	0.997024725556582	0.346847168812077	-0.399481065918657	0.123138135074475	0.061345917	0.116228970	0.000102585	0.010874025	0.003077554	0.320783751	0.877205581	-25.701237541
2p5bJ	2p5b	J	2007-03-14	1.99	-66.6	0.238	0.263	Chen, Z., Zang, J., Kappler, J., Hong, X., Crawford, F., Wang, Q., Lan, F., Jiang, C., Whetstine, J., Dai, S., Hansen, K., Shi, Y., Zhang, G.	Proc.Natl.Acad.Sci.USA	17567753	22	0.0625	8.958	14	0.785714285714286	0.727272727272727	0.0909090909090909	0.181818181818182	1	0	0	0	0.974351082384323	0.956294244382887	0.621627167333539	0.927670052323792	0.90448343079922	5.68194894103877e-08	57.8971331989586	0.99234850030606	0.025748872	0.043803857	0.378436602	0.072425113	0.095609356	0.000307755	0.007693886	-25.685325799
3usdB	3usd	B	2011-11-23	2.4	0.224	0.222	0.26	Shukla, P.K., Gautam, L., Sinha, M., Kaur, P., Sharma, S., Singh, T.P.	To be Published	-	6	0.017910447761194	3.862	6	1	0.5	0.25	0.25	1	0	0	0	1	0.971991381963681	0.621627167333539	0.927670052323792	0.90448343079922	0.000259588605258302	41.7305779220779	0.970006121199755	0.000102585	0.028108330	0.378436602	0.072425113	0.095609356	0.031185884	0.029954863	-25.676753543
1po20	1po2	0	1997-01-08	2.9	-66.6	0.249	-66.6	Hiremath, C.N., Filman, D.J., Grant, R.A., Hogle, J.M.	Acta Crystallogr.,Sect.D	15299887	5	0.0165562913907285	4.256	5	1	1	0	0	0.75	0.25	0	0	1	0.883861701036216	0.906843131219862	0.927670052323792	0.90448343079922	0.191953062091059	68.6575525651808	0.99612324015507	0.000102585	0.116228970	0.093249897	0.072425113	0.095609356	0.232252770	0.004000821	-25.663354410
1bbzF	1bbz	F	1998-04-28	1.65	0.205	0.205	0.266	Pisabarro, M.T., Serrano, L., Wilmanns, M.	J.Mol.Biol.	9698566	11	0.189655172413793	5.517	11	1	1	0	0	1	0	0	0	1	0.883861701036216	0.621627167333539	0.927670052323792	0.90448343079922	3.96599492713784e-11	1.41205192982456	0.208426851662926	0.000102585	0.116228970	0.378436602	0.072425113	0.095609356	0.000307755	0.791649569	-25.601245637
1bbzH	1bbz	H	1998-04-28	1.65	0.205	0.205	0.266	Pisabarro, M.T., Serrano, L., Wilmanns, M.	J.Mol.Biol.	9698566	11	0.189655172413793	5.109	11	1	1	0	0	1	0	0	0	1	0.883861701036216	0.621627167333539	0.927670052323792	0.90448343079922	1.80766199357545e-12	0.994516260162602	0.187716792491328	0.000102585	0.116228970	0.378436602	0.072425113	0.095609356	0.000307755	0.812371769	-25.575406390
1bbzD	1bbz	D	1998-04-28	1.65	0.205	0.205	0.266	Pisabarro, M.T., Serrano, L., Wilmanns, M.	J.Mol.Biol.	9698566	11	0.189655172413793	5.575	11	1	1	0	0	1	0	0	0	1	0.883861701036216	0.621627167333539	0.927670052323792	0.90448343079922	6.16548277898274e-11	0.913732673267326	0.183840032646399	0.000102585	0.116228970	0.378436602	0.072425113	0.095609356	0.000307755	0.816270004	-25.570619280
3oudP	3oud	P	2010-09-14	1.8	0.195	0.192	0.244	Liu, Z., Wang, Y., Brunzelle, J., Kovari, I.A., Kovari, L.C.	Protein J.	21394574	7	0.0707070707070707	4.934	7	1	0.4	0.2	0.4	0.6	0.4	0	0.0133333333333333	1	0.98635477582846	0.963270749974351	0.927670052323792	0.946958038370781	0.0011890084421021	-4.93553430552498	0.0379514384819425	0.000102585	0.013746410	0.036828067	0.072425113	0.053139105	0.040828888	0.962453837	-25.569968991
3h0aB	3h0a	B	2009-04-08	2.1	0.251	0.246	0.342	Connors, R.V., Wang, Z., Harrison, M., Zhang, A., Wanska, M., Hiscock, S., Fox, B., Dore, M., Labelle, M., Sudom, A., Johnstone, S., Liu, J., Walker, N.P., Chai, A., Siegler, K., Li, Y., Coward, P.	Bioorg.Med.Chem.Lett.	19464171	12	0.0441176470588235	7.292	11	0.818181818181818	0.444444444444444	0.555555555555556	0	0.727272727272727	0.272727272727273	0	0	0.976300400123115	0.883861701036216	0.911357340720222	0.927670052323792	0.90448343079922	5.87014170904325e-06	49.7605250176181	0.984901040603958	0.023799754	0.116228970	0.088736151	0.072425113	0.095609356	0.000307755	0.015182602	-25.558858149
2fysD	2fys	D	2006-02-08	2.5	-66.6	0.174	0.266	Liu, S., Sun, J.P., Zhou, B., Zhang, Z.Y.	Proc.Natl.Acad.Sci.Usa	16567630	17	0.0467032967032967	6.85	11	0.636363636363636	0.444444444444444	0.333333333333333	0.222222222222222	0.8	0.2	0	0	0.954960500666872	0.964501898019904	0.867754180773571	0.927670052323792	0.90448343079922	3.91551050457795e-07	47.1988435283095	0.981432360742706	0.045137464	0.035597046	0.132334838	0.072425113	0.095609356	0.000307755	0.018567911	-25.501167527
4y81e	4y81	e	2015-02-16	2.8	0.205	0.204	0.234	Huber, E.M., de Bruin, G., Heinemeyer, W., Paniagua Soriano, G., Overkleeft, H.S., Groll, M.	J.Am.Chem.Soc.	26020686	5	0.0173611111111111	4.574	5	0	0.5	0	0.5	0	1	0.0769230769230769	0	0.469067405355494	0.994152046783626	1	0.985123627782908	0.90448343079922	0.660691474785061	38.4360465116279	0.961640481534381	0.530980714	0.005949938	0.000102585	0.014977431	0.095609356	0.491998359	0.038366844	-25.460758307
3h1kI	3h1k	I	2009-04-12	3.48	0.24	0.239	0.284	Berry, E.A., Zhang, Z., Bellamy, H.D., Huang, L.	Biochim.Biophys.Acta	11004461	47	0.105381165919283	32.934	46	0.354838709677419	0.517241379310345	0.344827586206897	0.137931034482759	0.956521739130435	0.0434782608695652	0	0	0.884169488047604	0.94049451113163	0.63609315686878	0.927670052323792	0.90448343079922	1.93250912053003e-13	81.0662383520276	0.998469700061212	0.115921215	0.059601970	0.363972097	0.072425113	0.095609356	0.000307755	0.001641362	-25.456709828
4tt4P	4tt4	P	2014-06-19	2.7	0.216	0.215	0.24	Poncet-Montange, G., Zhan, Y., Bardenhagen, J.P., Petrocchi, A., Leo, E., Shi, X., Lee, G.R., Leonard, P.G., Geck Do, M.K., Cardozo, M.G., Andersen, J.N., Palmer, W.S., Jones, P., Ladbury, J.E.	Biochem.J.	25486442	5	0.0384615384615385	2.71	5	0.75	0	1	0	0.5	0.5	0	0	0.973325125679696	0.883861701036216	0.985841797476147	0.927670052323792	0.90448343079922	2.34197232180846e-05	26.4013401621852	0.904203223831871	0.026774723	0.116228970	0.014259335	0.072425113	0.095609356	0.000307755	0.095404185	-25.431358375
1hr8O	1hr8	O	2000-12-21	2.7	0.229	0.229	0.264	Taylor, A.B., Smith, B.S., Kitada, S., Kojima, K., Miyaura, H., Otwinowski, Z., Ito, A., Deisenhofer, J.	Structure	11470436	24	0.0505263157894737	8.855	13	0.538461538461538	0.545454545454545	0.363636363636364	0.0909090909090909	0.75	0.25	0	0.0206896551724138	0.940391915461168	0.919975377039089	0.906843131219862	0.927670052323792	0.959987688519545	3.91046445469379e-06	44.6395467083865	0.976841460926342	0.059704555	0.080118999	0.093249897	0.072425113	0.040110792	0.000307755	0.023184243	-25.406861126
3vvsB	3vvs	B	2012-07-27	2.6	0.216	0.213	0.244	Tanaka, Y., Hipolito, C.J., Maturana, A.D., Ito, K., Kuroda, T., Higuchi, T., Katoh, T., Kato, H.E., Hattori, M., Kumazaki, K., Tsukazaki, T., Ishitani, R., Suga, H., Nureki, O.	Nature	23535598	11	0.0238611713665944	5.12	11	0.727272727272727	0.75	0.25	0	1	0	0	0	0.968708320508875	0.883861701036216	0.621627167333539	0.927670052323792	0.90448343079922	2.10794845403457e-12	72.9339603966494	0.996939400122424	0.031391055	0.116228970	0.378436602	0.072425113	0.095609356	0.000307755	0.003180140	-25.394854297
3h1kV	3h1k	V	2009-04-12	3.48	0.24	0.239	0.284	Berry, E.A., Zhang, Z., Bellamy, H.D., Huang, L.	Biochim.Biophys.Acta	11004461	47	0.105381165919283	33.709	44	0.32258064516129	0.517241379310345	0.310344827586207	0.172413793103448	0.826086956521739	0.173913043478261	0	0	0.856776444034062	0.955883861701036	0.830717143736534	0.927670052323792	0.90448343079922	2.87071365236773e-08	66.7038581818182	0.995613140175474	0.143311449	0.044214198	0.169368076	0.072425113	0.095609356	0.000307755	0.004513746	-25.296645035
5cqyC	5cqy	C	2015-07-22	2.48	0.2	0.198	0.248	Zorzini, V., Mernik, A., Lah, J., Sterckx, Y.G.J., De Jonge, N., Garcia-Pino, A., De Greve, H., Versees, W., Loris, R.	J.Biol.Chem.	-	15	0.126050420168067	6.878	15	0.933333333333333	0.923076923076923	0.0769230769230769	0	0.777777777777778	0.222222222222222	0	0	0.981122396634862	0.883861701036216	0.877295578126603	0.927670052323792	0.90448343079922	-3.66645464144359e-15	33.9802747293766	0.945725362170985	0.018978252	0.116228970	0.122794419	0.072425113	0.095609356	0.000102585	0.054164957	-25.287123776
3rc0P	3rc0	P	2011-03-30	2.19	0.169	0.166	0.234	Chang, Y., Levy, D., Horton, J.R., Peng, J., Zhang, X., Gozani, O., Cheng, X.	Nucleic Acids Res.	21515635	15	0.0334075723830735	3.113	6	0.833333333333333	0.75	0	0.25	0.75	0.25	0	0	0.978249717861906	0.971991381963681	0.906843131219862	0.927670052323792	0.90448343079922	1.55671566748489e-06	27.5405448504983	0.911038563558457	0.021850636	0.028108330	0.093249897	0.072425113	0.095609356	0.000307755	0.088633566	-25.249823427
1n6eL	1n6e	L	2002-11-10	2.6	0.254	0.254	0.288	Kim, J.-S., Groll, M., Musiol, H.-J., Behrendt, R., Kaiser, M., Moroder, L., Huber, R., Brandstetter, H.	J.Mol.Biol.	12470958	13	0.0121381886087768	6.629	11	0.727272727272727	0.555555555555556	0.444444444444444	0	0.75	0.25	0.0114942528735632	0	0.968708320508875	0.883861701036216	0.906843131219862	0.943777572586437	0.90448343079922	8.92164964667177e-08	45.9717631649292	0.979187920832483	0.031391055	0.116228970	0.093249897	0.056319245	0.095609356	0.000307755	0.020824785	-25.167917922
4y75e	4y75	e	2015-02-13	2.8	0.19	0.189	0.215	Huber, E.M., de Bruin, G., Heinemeyer, W., Paniagua Soriano, G., Overkleeft, H.S., Groll, M.	J.Am.Chem.Soc.	26020686	5	0.0173611111111111	4.726	5	0	0.5	0	0.5	0	1	0.0769230769230769	0	0.469067405355494	0.994152046783626	1	0.985123627782908	0.90448343079922	0.928541295478701	38.4085623293904	0.961436441542542	0.530980714	0.005949938	0.000102585	0.014977431	0.095609356	0.697886746	0.038572015	-25.105843506
1xlsN	1xls	N	2004-09-30	2.96	0.255	0.255	0.303	Suino, K., Peng, L., Reynolds, R., Li, Y., Cha, J.Y., Repa, J.J., Kliewer, S.A., Xu, H.E.	Mol.Cell	15610733	18	0.0743801652892562	13.166	18	0.388888888888889	0.625	0.0625	0.3125	0.6875	0.3125	0.00671140939597315	0.0355329949238579	0.894736842105263	0.976813378475428	0.925515543244075	0.933005027187853	0.974864060736637	1.06194749327949e-05	22.2754980572236	0.865843705366252	0.105354945	0.023286828	0.074579401	0.067090685	0.025235946	0.000307755	0.133771030	-25.085205280
1v6dB	1v6d	B	2003-11-28	1.9	0.155	0.153	0.178	Shamaladevi, N., Pattabhi, V.	J.BIOMOL.STRUCT.DYN.	15842169	7	0.031390134529148	1.657	7	0.857142857142857	0.333333333333333	0.666666666666667	0	0.75	0.25	0	0.0208333333333333	0.979275674566533	0.883861701036216	0.906843131219862	0.927670052323792	0.960500666871858	1.18224402980145e-14	31.1737027863777	0.932972862681085	0.020824785	0.116228970	0.093249897	0.072425113	0.039597866	0.000307755	0.066680345	-25.044509310
4y81c	4y81	c	2015-02-16	2.8	0.205	0.204	0.234	Huber, E.M., de Bruin, G., Heinemeyer, W., Paniagua Soriano, G., Overkleeft, H.S., Groll, M.	J.Am.Chem.Soc.	26020686	5	0.0173611111111111	4.711	5	0	0.5	0	0.5	0	1	0.0769230769230769	0	0.469067405355494	0.994152046783626	1	0.985123627782908	0.90448343079922	0.915306045639461	36.8175111460792	0.955825341766986	0.530980714	0.005949938	0.000102585	0.014977431	0.095609356	0.681883463	0.044214198	-24.992522626
3rc4B	3rc4	B	2011-03-30	1.5	0.188	0.186	0.215	Romano, K.P., Laine, J.M., Deveau, L.M., Cao, H., Massi, F., Schiffer, C.A.	J.Virol.	21507982	13	0.0640394088669951	3.899	6	1	0.75	0.25	0	0.666666666666667	0.333333333333333	0	0	1	0.883861701036216	0.952190417564379	0.927670052323792	0.90448343079922	0.000313362266023968	23.3634846938775	0.877065904917364	0.000102585	0.116228970	0.047907263	0.072425113	0.095609356	0.031185884	0.122486664	-24.915728337
1n6eB	1n6e	B	2002-11-10	2.6	0.254	0.254	0.288	Kim, J.-S., Groll, M., Musiol, H.-J., Behrendt, R., Kaiser, M., Moroder, L., Huber, R., Brandstetter, H.	J.Mol.Biol.	12470958	13	0.0121381886087768	7.412	11	0.636363636363636	0.444444444444444	0.555555555555556	0	0.75	0.25	0.0114942528735632	0	0.954960500666872	0.883861701036216	0.906843131219862	0.943777572586437	0.90448343079922	1.19335235137156e-05	47.084333819006	0.981228320750867	0.045137464	0.116228970	0.093249897	0.056319245	0.095609356	0.000307755	0.018773082	-24.908448123
2qqsC	2qqs	C	2007-07-26	2.82	0.238	0.236	0.283	Lee, J., Thompson, J.R., Botuyan, M.V., Mer, G.	Nat.Struct.Mol.Biol.	18084306	10	0.0847457627118644	4.228	5	0	0	0	1	0.5	0.5	0	0.06	0.469067405355494	1	0.985841797476147	0.927670052323792	0.986149584487535	0.168049966914031	27.4762254901961	0.9107325035707	0.530980714	0.000102585	0.014259335	0.072425113	0.013951580	0.219737382	0.088941321	-24.900655783
4y6zg	4y6z	g	2015-02-13	2.7	0.193	0.191	0.216	Huber, E.M., de Bruin, G., Heinemeyer, W., Paniagua Soriano, G., Overkleeft, H.S., Groll, M.	J.Am.Chem.Soc.	26020686	5	0.0173611111111111	4.639	5	0	0.5	0	0.5	0	1	0.0769230769230769	0	0.469067405355494	0.994152046783626	1	0.985123627782908	0.90448343079922	0.779494618606082	32.6499259259259	0.938890022444399	0.530980714	0.005949938	0.000102585	0.014977431	0.095609356	0.565654493	0.060832991	-24.860311630
2r5mL	2r5m	L	2007-09-04	2.65	0.173	0.169	0.245	Grimm, C., de Ayala Alonso, A.G., Rybin, V., Steuerwald, U., Ly-Hartig, N., Fischle, W., Muller, J., Muller, C.W.	Embo Rep.	17932512	3	0.0113207547169811	2.287	3	1	NA	NA	NA	1	0	0	0	1	0.883861701036216	0.621627167333539	0.927670052323792	0.90448343079922	0.0489832688758872	68.5668793911007	0.996021220159151	0.000102585	0.116228970	0.378436602	0.072425113	0.095609356	0.127102995	0.004103406	-24.840099557
1n6eF	1n6e	F	2002-11-10	2.6	0.254	0.254	0.288	Kim, J.-S., Groll, M., Musiol, H.-J., Behrendt, R., Kaiser, M., Moroder, L., Huber, R., Brandstetter, H.	J.Mol.Biol.	12470958	13	0.0121381886087768	7.083	11	0.636363636363636	0.666666666666667	0.333333333333333	0	0.75	0.25	0.0114942528735632	0	0.954960500666872	0.883861701036216	0.906843131219862	0.943777572586437	0.90448343079922	1.64546739732948e-06	45.7277749264902	0.97826974086921	0.045137464	0.116228970	0.093249897	0.056319245	0.095609356	0.000307755	0.021748051	-24.761348002
2yjaA	2yja	A	2011-05-19	1.82	0.199	0.198	0.234	Phillips, C., Roberts, L.R., Schade, M., Bazin, R., Bent, A., Davies, N.L., Moore, R., Pannifer, A.D., Pickford, A.R., Prior, S.H., Read, C.M., Scott, A., Brown, D.G., Xu, B., Irving, S.L.	J.Am.Chem.Soc.	21612236	13	0.0509803921568627	8.824	13	0.615384615384615	0.666666666666667	0.222222222222222	0.111111111111111	0.666666666666667	0.333333333333333	0	0.0101010101010101	0.952805991587155	0.931876474812763	0.952190417564379	0.927670052323792	0.936801066994973	3.29004291988462e-06	28.6423629836458	0.918486023260559	0.047291752	0.068219122	0.047907263	0.072425113	0.063295035	0.000307755	0.081144850	-24.757813044
1po10	1po1	0	1997-01-08	2.9	-66.6	0.241	-66.6	Hiremath, C.N., Filman, D.J., Grant, R.A., Hogle, J.M.	Acta Crystallogr.,Sect.D	15299887	5	0.0165562913907285	3.762	5	1	1	0	0	1	0	0	0	1	0.883861701036216	0.621627167333539	0.927670052323792	0.90448343079922	0.0183421255101794	60.2040125391849	0.993368700265252	0.000102585	0.116228970	0.378436602	0.072425113	0.095609356	0.088941321	0.006668034	-24.711612646
2fysC	2fys	C	2006-02-08	2.5	-66.6	0.174	0.266	Liu, S., Sun, J.P., Zhou, B., Zhang, Z.Y.	Proc.Natl.Acad.Sci.Usa	16567630	17	0.0467032967032967	6.764	11	0.454545454545455	0.333333333333333	0.333333333333333	0.333333333333333	0.9	0.1	0	0	0.918744228993536	0.984713245101057	0.720221606648199	0.927670052323792	0.90448343079922	2.20626144275383e-07	43.2399307938687	0.974086921036523	0.081350021	0.015387772	0.279852277	0.072425113	0.095609356	0.000307755	0.025851457	-24.670949940
2r3yD	2r3y	D	2007-08-30	2.5	0.208	0.204	0.234	Hasselblatt, H., Kurzbauer, R., Wilken, C., Krojer, T., Sawa, J., Kurt, J., Kirk, R., Hasenbein, S., Ehrmann, M., Clausen, T.	Genes Dev.	17938245	10	0.0318471337579618	2.312	4	1	0.5	0.5	0	0.75	0.25	0	0	1	0.883861701036216	0.906843131219862	0.927670052323792	0.90448343079922	0.000350754935612353	29.2857391304348	0.921954703121812	0.000102585	0.116228970	0.093249897	0.072425113	0.095609356	0.033032417	0.077656955	-24.647889697
1hy2G	1hy2	G	2001-01-17	2	-66.6	0.214	0.258	Yang, H.W., Liu, D.Q., Fan, X., White, M.A., Fox, R.O.	To be Published	-	12	0.0930232558139535	7.203	12	0.75	0.5	0.4	0.1	1	0	0	0	0.973325125679696	0.925207756232687	0.621627167333539	0.927670052323792	0.90448343079922	2.20087736853312e-08	52.7582984973449	0.987553560497858	0.026774723	0.074887156	0.378436602	0.072425113	0.095609356	0.000307755	0.012515388	-24.623464879
4y75c	4y75	c	2015-02-13	2.8	0.19	0.189	0.215	Huber, E.M., de Bruin, G., Heinemeyer, W., Paniagua Soriano, G., Overkleeft, H.S., Groll, M.	J.Am.Chem.Soc.	26020686	5	0.0173611111111111	4.773	5	0	0.5	0	0.5	0	1	0.0769230769230769	0	0.469067405355494	0.994152046783626	1	0.985123627782908	0.90448343079922	0.977177218325405	33.7065674931129	0.943991022240359	0.530980714	0.005949938	0.000102585	0.014977431	0.095609356	0.781698810	0.055806319	-24.623070725
1qxaB	1qxa	B	2003-09-05	2.5	0.221	0.221	0.235	Zong, Y., Mazmanian, S.K., Schneewind, O., Narayana, S.V.	Structure	14725770	3	0.0127659574468085	1.81	3	1	1	0	0	NA	NA	0	0	1	0.883861701036216	0.621627167333539	0.927670052323792	0.90448343079922	0.00271906325833819	51.6722716894977	0.986329320546827	0.000102585	0.116228970	0.378436602	0.072425113	0.095609356	0.049548625	0.013746410	-24.573182439
2p5bI	2p5b	I	2007-03-14	1.99	-66.6	0.238	0.263	Chen, Z., Zang, J., Kappler, J., Hong, X., Crawford, F., Wang, Q., Lan, F., Jiang, C., Whetstine, J., Dai, S., Hansen, K., Shi, Y., Zhang, G.	Proc.Natl.Acad.Sci.USA	17567753	22	0.0625	11.567	17	0.764705882352941	0.857142857142857	0	0.142857142857143	1	0	0	0	0.973530317020622	0.948804760439109	0.621627167333539	0.927670052323792	0.90448343079922	1.6046152353674e-07	46.7123862737342	0.980514180779433	0.026569553	0.051292573	0.378436602	0.072425113	0.095609356	0.000307755	0.019491178	-24.566590632
3u8qB	3u8q	B	2011-10-17	1.97	0.179	0.179	0.198	Shukla, P.K., Gautam, L., Sinha, M., Kaur, P., Sharma, S., Singh, T.P.	To be Published	-	6	0.017910447761194	3.209	6	0.833333333333333	0.5	0.25	0.25	1	0	0	0	0.978249717861906	0.971991381963681	0.621627167333539	0.927670052323792	0.90448343079922	2.98328296119937e-06	36.9179124579125	0.956539481738421	0.021850636	0.028108330	0.378436602	0.072425113	0.095609356	0.000307755	0.043496102	-24.560897137
3iwmE	3iwm	E	2009-09-02	3.2	0.223	0.22	0.272	Zhang, S., Zhong, N., Xue, F., Kang, X., Ren, X., Chen, J., Jin, C., Lou, Z., Xia, B.	Protein Cell	21203949	6	0.0196078431372549	4.362	6	0	1	0	0	0	1	0.105263157894737	0	0.469067405355494	0.883861701036216	1	0.991587155022058	0.90448343079922	0.00503020442598313	29.5562680438029	0.924403183023873	0.530980714	0.116228970	0.000102585	0.008514567	0.095609356	0.058063192	0.075194912	-24.517396603
4x6nH	4x6n	H	2014-12-08	2.1	0.175	0.171	0.21	Pinto, D.J., Smallheer, J.M., Corte, J.R., Austin, E.J., Wang, C., Fang, T., Smith, L.M., Rossi, K.A., Rendina, A.R., Bozarth, J.M., Zhang, G., Wei, A., Ramamurthy, V., Sheriff, S., Myers, J.E., Morin, P.E., Luettgen, J.M., Seiffert, D.A., Quan, M.L., Wexler, R.R.	Bioorg.Med.Chem.Lett.	25728130	18	0.0737704918032787	4.743	7	1	1	0	0	1	0	0	0	1	0.883861701036216	0.621627167333539	0.927670052323792	0.90448343079922	0.000393831667975909	45.4984989648033	0.978167720873291	0.000102585	0.116228970	0.378436602	0.072425113	0.095609356	0.033032417	0.021850636	-24.515195181
2ig0B	2ig0	B	2006-09-22	1.7	0.18	0.176	0.251	Botuyan, M.V., Lee, J., Ward, I.M., Kim, J.E., Thompson, J.R., Chen, J., Mer, G.	Cell	17190600	10	0.0813008130081301	1.361	2	0.5	NA	NA	NA	0	1	0	0	0.938750384733764	0.883861701036216	1	0.927670052323792	0.90448343079922	0.0266380746570785	36.2059060846561	0.953682921852683	0.061345917	0.116228970	0.000102585	0.072425113	0.095609356	0.100225687	0.046265901	-24.474604845
4f76D	4f76	D	2012-05-15	1.85	0.169	0.167	0.196	Mittal, S., Nalam, M.N.L., Schiffer, C.A.	To be Published	-	5	0.0505050505050505	2.056	3	0.666666666666667	1	0	0	0	1	0	0	0.965322663383605	0.883861701036216	1	0.927670052323792	0.90448343079922	0.0137955793460555	25.7727320419693	0.898796164048153	0.034776364	0.116228970	0.000102585	0.072425113	0.095609356	0.081144850	0.100841198	-24.474242395
1vwcP	1vwc	P	1997-03-03	1.86	0.191	0.191	0.209	Katz, B.A., Cass, R.T.	J.Biol.Chem.	9148939	8	0.0650406504065041	4.833	8	0.5	0.666666666666667	0.166666666666667	0.166666666666667	0.666666666666667	0.333333333333333	0	0.0142857142857143	0.938750384733764	0.955576074689648	0.952190417564379	0.927670052323792	0.949420334461886	4.39863792917603e-06	19.9136794871795	0.835135686594572	0.061345917	0.044521953	0.047907263	0.072425113	0.050677062	0.000307755	0.164341403	-24.440986187
2yjdC	2yjd	C	2011-05-19	1.93	0.226	0.225	0.26	Phillips, C., Roberts, L.R., Schade, M., Bazin, R., Bent, A., Davies, N.L., Moore, R., Pannifer, A.D., Pickford, A.R., Prior, S.H., Read, C.M., Scott, A., Brown, D.G., Xu, B., Irving, S.L.	J.Am.Chem.Soc.	21612236	13	0.0541666666666667	9.094	13	0.461538461538462	0.777777777777778	0	0.222222222222222	0.555555555555556	0.444444444444444	0	0.0102040816326531	0.919667590027701	0.964501898019904	0.966553811429158	0.927670052323792	0.937416641017749	1.51766715675025e-05	18.1731639842765	0.808202407671904	0.080426754	0.035597046	0.033545343	0.072425113	0.062679524	0.000307755	0.191116126	-24.386760076
4ikaD	4ika	D	2012-12-25	2.7	0.221	0.218	0.278	Chen, C., Wang, Y.X., Shan, C., Sun, Y., Xu, P., Zhou, H.G., Yang, C., Shi, P.Y., Rao, Z.H., Zhang, B., Lou, Z.Y.	J.Virol.	23487447	22	0.0476190476190476	14.801	20	0.55	0.666666666666667	0.222222222222222	0.111111111111111	0.928571428571429	0.0714285714285714	0.00684931506849315	0.0306122448979592	0.941315276495332	0.931876474812763	0.666461475325741	0.933312814199241	0.97158099928183	9.31127117249298e-06	40.5202883986928	0.967149561314018	0.058781288	0.068219122	0.333606894	0.066782930	0.028518670	0.000307755	0.032827247	-24.382959635
2bb4P	2bb4	P	2005-10-17	1.6	0.174	0.173	0.197	Liu, B., Schofield, C.J., Wilmouth, R.C.	J.Biol.Chem.	16754679	7	0.0291666666666667	1.003	2	1	NA	NA	NA	1	0	0.0666666666666667	0.0526315789473684	1	0.883861701036216	0.621627167333539	0.977223761157279	0.983892479737355	0.00271621157906036	12.5923571428571	0.68373801265048	0.000102585	0.116228970	0.378436602	0.022876487	0.016208453	0.049548625	0.314936397	-24.368770646
1pwwD	1pww	D	2003-07-02	2.8	0.238	0.238	0.288	Turk, B.E., Wong, T.Y., Schwarzenbacher, R., Jarrell, E.T., Leppla, S.H., Collier, R.J., Liddington, R.C., Cantley, L.C.	Nat.Struct.Mol.Biol.	14718924	20	0.0257731958762887	8.322	11	0.727272727272727	0.444444444444444	0.111111111111111	0.444444444444444	0.545454545454545	0.454545454545455	0	0.0075187969924812	0.968708320508875	0.987380732533087	0.966964194111009	0.927670052323792	0.923361034164358	0.00165214020274028	57.544246678907	0.992144460314222	0.031391055	0.012720558	0.033135002	0.072425113	0.076733689	0.045547805	0.007899056	-24.355554713
1n6eD	1n6e	D	2002-11-10	2.6	0.254	0.254	0.288	Kim, J.-S., Groll, M., Musiol, H.-J., Behrendt, R., Kaiser, M., Moroder, L., Huber, R., Brandstetter, H.	J.Mol.Biol.	12470958	13	0.0121381886087768	7.533	11	0.454545454545455	0.444444444444444	0.555555555555556	0	0.75	0.25	0.0114942528735632	0	0.918744228993536	0.883861701036216	0.906843131219862	0.943777572586437	0.90448343079922	2.39463269689806e-05	47.372909382518	0.981738420730463	0.081350021	0.116228970	0.093249897	0.056319245	0.095609356	0.000307755	0.018260156	-24.347102231
3azqD	3azq	D	2011-05-27	2.7	0.193	0.193	0.24	Matoba, Y., Nakayama, A., Oda, K., Noda, M., Kumagai, T., Nishimura, M., Sugiyama, M.	Proteins	21905123	3	0.00453172205438067	1.102	2	1	NA	NA	NA	1	0	0	0	1	0.883861701036216	0.621627167333539	0.927670052323792	0.90448343079922	0.00568353748406664	50.8502777777778	0.985717200571312	0.000102585	0.116228970	0.378436602	0.072425113	0.095609356	0.060627821	0.014361920	-24.327580452
1khpI	1khp	I	2001-11-30	2	0.185	0.18	0.229	Janowski, R., Kozak, M., Jankowska, E., Grzonka, Z., Jaskolski, M.	J.Pept.Res.	15357669	5	0.0235849056603774	3.194	4	1	1	0	0	0.5	0.5	0	0	1	0.883861701036216	0.985841797476147	0.927670052323792	0.90448343079922	0.0722972290811669	20.1616369047619	0.839216486431341	0.000102585	0.116228970	0.014259335	0.072425113	0.095609356	0.149876898	0.160237998	-24.289076915
1q1sA	1q1s	A	2003-07-22	2.3	0.198	0.198	0.221	Fontes, M.R.M., Teh, T., Toth, G., John, A., Pavo, I., Jans, D.A., Kobe, B.	Biochem.J.	12852786	24	0.0515021459227468	3.119	5	1	1	0	0	1	0	0	0	1	0.883861701036216	0.621627167333539	0.927670052323792	0.90448343079922	0.000366031758968519	42.3001991869919	0.97194450112222	0.000102585	0.116228970	0.378436602	0.072425113	0.095609356	0.033032417	0.028005745	-24.267015552
4oeyB	4oey	B	2014-01-14	1.83	0.196	0.193	0.249	Hsu, C.L., Liu, J.S., Wu, P.L., Guan, H.H., Chen, Y.L., Lin, A.C., Ting, H.J., Pang, S.T., Yeh, S.D., Ma, W.L., Chen, C.J., Wu, W.G., Chang, C.	Mol Oncol	25091737	11	0.044	6.042	8	1	1	0	0	0.833333333333333	0.166666666666667	0	0	1	0.883861701036216	0.830306761054683	0.927670052323792	0.90448343079922	0.0053620397363467	39.4168384615385	0.964497041420118	0.000102585	0.116228970	0.169778416	0.072425113	0.095609356	0.059601970	0.035494460	-24.241403770
4y8pg	4y8p	g	2015-02-16	2.8	0.197	0.196	0.22	Huber, E.M., de Bruin, G., Heinemeyer, W., Paniagua Soriano, G., Overkleeft, H.S., Groll, M.	J.Am.Chem.Soc.	26020686	5	0.0173611111111111	4.759	5	0	0.5	0	0.5	0	1	0.0769230769230769	0	0.469067405355494	0.994152046783626	1	0.985123627782908	0.90448343079922	0.961388750328821	27.6547386638975	0.911854723525811	0.530980714	0.005949938	0.000102585	0.014977431	0.095609356	0.748974149	0.087812885	-24.212514640
2bevC	2bev	C	2004-11-30	1.8	0.139	0.138	0.17	Machius, M., Wynn, R.M., Chuang, J.L., Li, J., Kluger, R., Yu, D., Tomchick, D.R., Brautigam, C.A., Chuang, D.T.	Structure	16472748	3	0.0075	2.393	3	1	1	0	0	0.5	0.5	0	0	1	0.883861701036216	0.985841797476147	0.927670052323792	0.90448343079922	0.0901648280139366	19.8508982683983	0.8342175066313	0.000102585	0.116228970	0.014259335	0.072425113	0.095609356	0.164751744	0.165264670	-24.163563379
2bewC	2bew	C	2004-11-30	1.79	0.147	0.146	0.17	Machius, M., Wynn, R.M., Chuang, J.L., Li, J., Kluger, R., Yu, D., Tomchick, D.R., Brautigam, C.A., Chuang, D.T.	Structure	16472748	3	0.0075	2.411	3	1	1	0	0	0.5	0.5	0	0	1	0.883861701036216	0.985841797476147	0.927670052323792	0.90448343079922	0.100784278791317	19.4635326688815	0.82911650683534	0.000102585	0.116228970	0.014259335	0.072425113	0.095609356	0.174292162	0.170393927	-24.076705426
1vwiM	1vwi	M	1997-03-03	1.5	0.202	0.202	0.235	Katz, B.A., Cass, R.T.	J.Biol.Chem.	9148939	9	0.0731707317073171	3.613	7	0.857142857142857	0.5	0.333333333333333	0.166666666666667	1	0	0	0	0.979275674566533	0.955576074689648	0.621627167333539	0.927670052323792	0.90448343079922	2.13397019197041e-07	36.1185846153846	0.952968781881249	0.020824785	0.044521953	0.378436602	0.072425113	0.095609356	0.000307755	0.046881412	-24.074116961
2vxcC	2vxc	C	2008-07-03	3.1	0.198	0.195	0.244	Kilkenny, M.L., Dore, A., Roe, S.M., Nestoras, K., Ho, J.C.Y., Watts, F.Z., Pearl, L.H.	Genes Dev.	18676809	4	0.0165289256198347	3.306	4	0.75	0	0.5	0.5	0.666666666666667	0.333333333333333	0	0	0.973325125679696	0.994152046783626	0.952190417564379	0.927670052323792	0.90448343079922	0.125513109194756	71.1067857142857	0.996633340134666	0.026774723	0.005949938	0.047907263	0.072425113	0.095609356	0.191526467	0.003487895	-24.067032507
1jojQ	1joj	Q	2001-07-30	3	-66.6	0.186	0.231	Jain, D., Kaur, K.J., Salunke, D.M.	Biochemistry	11580281	8	0.0337552742616034	5.642	8	0.375	0.333333333333333	0.333333333333333	0.333333333333333	0.333333333333333	0.666666666666667	0	0.0408163265306122	0.892684928696009	0.984713245101057	0.99015081563558	0.927670052323792	0.977223761157279	0.000625377244870465	38.6277316770186	0.961946541522138	0.107406648	0.015387772	0.009950759	0.072425113	0.022876487	0.035084120	0.038059089	-24.036891611
4hxjC	4hxj	C	2012-11-11	2	0.145	0.139	0.192	Xiao, R., Xi, X.D., Chen, Z., Chen, S.J., Meng, G.	Blood	23169783	3	0.05	2.074	3	1	0	1	0	1	0	0	0	1	0.883861701036216	0.621627167333539	0.927670052323792	0.90448343079922	0.0154410484451372	51.3662863980854	0.98602326055907	0.000102585	0.116228970	0.378436602	0.072425113	0.095609356	0.085145671	0.014054165	-24.009632266
2zl2O	2zl2	O	2008-04-02	2.5	0.23	0.23	0.274	Kim, D.Y., Kim, K.K.	J.Mol.Biol.	18468623	7	0.0357142857142857	2.762	4	1	1	0	0	1	0	0	0	1	0.883861701036216	0.621627167333539	0.927670052323792	0.90448343079922	0.00686816264790688	46.9832905982906	0.981024280759029	0.000102585	0.116228970	0.378436602	0.072425113	0.095609356	0.064218301	0.018978252	-23.991332696
1m2zE	1m2z	E	2002-06-26	2.5	0.267	0.237	0.267	Bledsoe, R.B., Montana, V.G., Stanley, T.B., Delves, C.J., Apolito, C.J., Mckee, D.D., Consler, T.G., Parks, D.J., Stewart, E.L., Willson, T.M., Lambert, M.H., Moore, J.T., Pearce, K.H., Xu, H.E.	Cell	12151000	21	0.0817120622568093	13.187	21	0.523809523809524	0.631578947368421	0.210526315789474	0.157894736842105	0.9	0.1	0	0	0.939058171745152	0.949830717143737	0.720221606648199	0.927670052323792	0.90448343079922	1.04449244837145e-11	45.8759172572113	0.978677820852887	0.061038162	0.050266721	0.279852277	0.072425113	0.095609356	0.000307755	0.021337710	-23.966332667
4bxeD	4bxe	D	2013-07-10	2.95	0.206	0.203	0.266	Lee, M., Artola-Recolons, C., Carrasco-Lopez, C., Martinez-Caballero, S., Hesek, D., Spink, E., Lastochkin, E., Zhang, W., Hellman, L.M., Boggess, B., Hermoso, J.A., Mobashery, S.	J.Am.Chem.Soc.	23931161	6	0.0235294117647059	5.107	6	0	0	0	1	NA	NA	0	0.25	0.469067405355494	1	0.621627167333539	0.927670052323792	0.998768851954448	0.179770543019619	27.6367092113185	0.911650683533973	0.530980714	0.000102585	0.378436602	0.072425113	0.001333607	0.226302831	0.088018055	-23.950718475
4r3lB	4r3l	B	2014-08-16	1.84	0.196	0.19	0.245	Chang, Y.Y., Hsu, C.H.	Sci Rep	25728374	6	0.0346820809248555	1.254	2	1	NA	NA	NA	1	0	0	0	1	0.883861701036216	0.621627167333539	0.927670052323792	0.90448343079922	0.0138616788999928	49.4023888888889	0.984288920628443	0.000102585	0.116228970	0.378436602	0.072425113	0.095609356	0.081247435	0.015695527	-23.946039579
3q8dF	3q8d	F	2011-01-06	2.3	0.197	0.195	0.234	Ryzhikov, M., Koroleva, O., Postnov, D., Tran, A., Korolev, S.	Nucleic Acids Res.	21504984	10	0.0413223140495868	2.386	3	0.333333333333333	0	0	1	0.666666666666667	0.333333333333333	0	0	0.882630552990664	1	0.952190417564379	0.927670052323792	0.90448343079922	0.0852853494730124	31.8043532763533	0.935625382574985	0.117459992	0.000102585	0.047907263	0.072425113	0.095609356	0.161366434	0.064013131	-23.910394406
2ynoP	2yno	P	2012-10-17	1.8	0.19	0.188	0.223	Jackson, L.P., Lewis, M., Kent, H.M., Edeling, M.A., Evans, P.R., Duden, R., Owen, D.J.	Dev.Cell	23177648	5	0.0161290322580645	3.927	5	1	0	0.666666666666667	0.333333333333333	NA	NA	0	0	1	0.984713245101057	0.621627167333539	0.927670052323792	0.90448343079922	0.0415583171452459	27.2966	0.909202203631912	0.000102585	0.015387772	0.378436602	0.072425113	0.095609356	0.117767747	0.090377513	-23.846193657
2j9nC	2j9n	C	2006-11-14	1.5	0.155	0.154	0.176	Viola, R., Carman, P., Walsh, J., Miller, E., Benning, M., Frankel, D., McPherson, A., Cudney, R., Rupp, B.	J.Appl.Crystallogr.	19461845	3	0.0134529147982063	1.728	3	1	NA	NA	NA	1	0	0	0	1	0.883861701036216	0.621627167333539	0.927670052323792	0.90448343079922	0.00139497340080182	40.3281362007168	0.966945521322179	0.000102585	0.116228970	0.378436602	0.072425113	0.095609356	0.042675421	0.033032417	-23.845802087
5fghe	5fgh	e	2015-12-20	2.8	0.18	0.178	0.206	Huber, E.M., Heinemeyer, W., Li, X., Arendt, C.S., Hochstrasser, M., Groll, M.	Nat Commun	26964885	4	0.0138888888888889	3.4	4	0	1	0	0	0	1	0	0	0.469067405355494	0.883861701036216	1	0.927670052323792	0.90448343079922	0.204972190647977	67.769900210084	0.995919200163232	0.530980714	0.116228970	0.000102585	0.072425113	0.095609356	0.240356996	0.004205991	-23.839602249
1ab9D	1ab9	D	1997-02-05	1.6	0.191	0.191	0.19	Kashima, A., Inoue, Y., Sugio, S., Maeda, I., Nose, T., Shimohigashi, Y.	Eur.J.Biochem.	9692896	5	0.0381679389312977	3.628	5	1	1	0	0	0.5	0.5	0.0289855072463768	0	1	0.883861701036216	0.985841797476147	0.95906432748538	0.90448343079922	0.00837815774874686	-6.33029063576574	0.02805549887778	0.000102585	0.116228970	0.014259335	0.041034058	0.095609356	0.068526877	0.972096840	-23.837020608
4p6xF	4p6x	F	2014-03-25	2.5	0.248	0.246	0.275	He, Y., Yi, W., Suino-Powell, K., Zhou, X.E., Tolbert, W.D., Tang, X., Yang, J., Yang, H., Shi, J., Hou, L., Jiang, H., Melcher, K., Xu, H.E.	Cell Res.	24763108	14	0.0549019607843137	8.283	14	0.571428571428571	0.583333333333333	0.166666666666667	0.25	0.692307692307692	0.307692307692308	0	0	0.946239868677542	0.971991381963681	0.925002564891762	0.927670052323792	0.90448343079922	8.00231825343384e-10	18.4583904330963	0.813507447459702	0.053857201	0.028108330	0.075092327	0.072425113	0.095609356	0.000307755	0.185781699	-23.824220222
1hy2F	1hy2	F	2001-01-17	2	-66.6	0.214	0.258	Yang, H.W., Liu, D.Q., Fan, X., White, M.A., Fox, R.O.	To be Published	-	12	0.0930232558139535	7.62	12	0.666666666666667	0.7	0.3	0	1	0	0	0	0.965322663383605	0.883861701036216	0.621627167333539	0.927670052323792	0.90448343079922	3.1930457533926e-07	51.1555645438899	0.98592124056315	0.034776364	0.116228970	0.378436602	0.072425113	0.095609356	0.000307755	0.014156750	-23.799172811
4gmbE	4gmb	E	2012-08-15	2.78	0.192	0.19	0.247	Karatas, H., Townsend, E.C., Chen, Y., Bernard, D., Cao, F., Liu, L., Lei, M., Dou, Y., Wang, S.	To be Published	-	5	0.0159744408945687	4.691	5	0	NA	NA	NA	0	1	0.1	0.272727272727273	0.469067405355494	0.883861701036216	1	0.989227454601416	0.99887144762491	0.885819856613674	-1.32161515151515	0.0918179963272801	0.530980714	0.116228970	0.000102585	0.010874025	0.001231022	0.650184653	0.908596635	-23.717682136
4c93E	4c93	E	2013-10-02	2.69	0.174	0.172	0.21	Simon, A.C., Zhou, J.C., Perera, R.L., Vandeursen, F., Evrin, C., Ivanova, M.E., Kilkenny, M.L., Renault, L., Kjaer, S., Matak-Vinkovic, D., Labib, K., Costa, A., Pellegrini, L.	Nature	24805245	13	0.0271966527196653	8.057	10	1	1	0	0	1	0	0	0	1	0.883861701036216	0.621627167333539	0.927670052323792	0.90448343079922	0.0239074923784952	48.1463649978605	0.982860640685574	0.000102585	0.116228970	0.378436602	0.072425113	0.095609356	0.096019696	0.017131719	-23.691429604
3n5eD	3n5e	D	2010-05-25	2.26	0.189	0.188	0.221	Cardinale, D., Guaitoli, G., Tondi, D., Luciani, R., Henrich, S., Salo-Ahen, O.M., Ferrari, S., Marverti, G., Guerrieri, D., Ligabue, A., Frassineti, C., Pozzi, C., Mangani, S., Fessas, D., Guerrini, R., Ponterini, G., Wade, R.C., Costi, M.P.	Proc.Natl.Acad.Sci.USA	21795601	8	0.0246153846153846	5.125	8	0.875	0.333333333333333	0.333333333333333	0.333333333333333	0.875	0.125	0	0	0.979788652918847	0.984713245101057	0.776033651379912	0.927670052323792	0.90448343079922	2.82093624761662e-05	11.0442273347631	0.643848194246072	0.020311859	0.015387772	0.224045958	0.072425113	0.095609356	0.000307755	0.354944604	-23.661322033
3q8dE	3q8d	E	2011-01-06	2.3	0.197	0.195	0.234	Ryzhikov, M., Koroleva, O., Postnov, D., Tran, A., Korolev, S.	Nucleic Acids Res.	21504984	10	0.0413223140495868	2.252	3	0.666666666666667	0	0	1	1	0	0	0	0.965322663383605	1	0.621627167333539	0.927670052323792	0.90448343079922	0.0415155513462279	34.6133664021164	0.948581922056723	0.034776364	0.000102585	0.378436602	0.072425113	0.095609356	0.117459992	0.051292573	-23.599895032
4z78C	4z78	C	2015-04-06	2.3	0.19	0.188	0.233	Motozono, C., Pearson, J.A., De Leenheer, E., Rizkallah, P.J., Beck, K., Trimby, A., Sewell, A.K., Wong, F.S., Cole, D.K.	J.Biol.Chem.	26085090	10	0.036101083032491	6.465	10	0.7	0.75	0.125	0.125	0.5	0.5	0	0	0.966553811429158	0.939263363086078	0.985841797476147	0.927670052323792	0.90448343079922	5.19363641012887e-06	-2.82260571256506	0.0601917975923281	0.033545343	0.060832991	0.014259335	0.072425113	0.095609356	0.000307755	0.940192860	-23.565385899
4z78F	4z78	F	2015-04-06	2.3	0.19	0.188	0.233	Motozono, C., Pearson, J.A., De Leenheer, E., Rizkallah, P.J., Beck, K., Trimby, A., Sewell, A.K., Wong, F.S., Cole, D.K.	J.Biol.Chem.	26085090	10	0.036101083032491	6.326	10	0.7	0.5	0.25	0.25	0.625	0.375	0	0.00934579439252336	0.966553811429158	0.971991381963681	0.956807222735201	0.927670052323792	0.932184261824151	2.17702632758171e-06	-4.12297901234568	0.0450928381962865	0.033545343	0.028108330	0.043290931	0.072425113	0.067911366	0.000307755	0.955272876	-23.553076060
2yjdD	2yjd	D	2011-05-19	1.93	0.226	0.225	0.26	Phillips, C., Roberts, L.R., Schade, M., Bazin, R., Bent, A., Davies, N.L., Moore, R., Pannifer, A.D., Pickford, A.R., Prior, S.H., Read, C.M., Scott, A., Brown, D.G., Xu, B., Irving, S.L.	J.Am.Chem.Soc.	21612236	13	0.0541666666666667	9.12	13	0.538461538461538	0.666666666666667	0.111111111111111	0.222222222222222	0.777777777777778	0.222222222222222	0	0.0102040816326531	0.940391915461168	0.964501898019904	0.877295578126603	0.927670052323792	0.937416641017749	1.79207705803176e-05	19.7650669006361	0.832789226688431	0.059704555	0.035597046	0.122794419	0.072425113	0.062679524	0.000307755	0.166700862	-23.523765390
2eq7C	2eq7	C	2007-03-30	1.8	0.207	0.207	0.238	Nakai, T., Kamiya, N.	To be Published	-	40	0.0879120879120879	23.316	37	0.945945945945946	0.971428571428571	0.0285714285714286	0	1	0	0	0	0.981532779316713	0.883861701036216	0.621627167333539	0.927670052323792	0.90448343079922	1.30022817087283e-14	39.5990673400673	0.964905121403795	0.018567911	0.116228970	0.378436602	0.072425113	0.095609356	0.000307755	0.035084120	-23.519118835
4quhD	4quh	D	2014-07-10	1.76	0.155	0.154	0.187	Cade, C., Swartz, P., MacKenzie, S.H., Clark, A.C.	Biochemistry	25343534	5	0.0180505415162455	3.839	5	1	0.666666666666667	0.333333333333333	0	0.75	0.25	0	0	1	0.883861701036216	0.906843131219862	0.927670052323792	0.90448343079922	0.0265279792754082	28.5245079365079	0.917567843297286	0.000102585	0.116228970	0.093249897	0.072425113	0.095609356	0.099712762	0.082068117	-23.487836964
5ax3B	5ax3	B	2015-07-14	2.98	0.239	0.236	0.285	Kinoshita, T., Sugiyama, H., Mori, Y., Takahashi, N., Tomonaga, A.	Bioorg.Med.Chem.Lett.	26733474	12	0.0326086956521739	7.179	12	0.5	0.4	0.4	0.2	0.909090909090909	0.0909090909090909	0	0	0.938750384733764	0.963373345644814	0.701138811942136	0.927670052323792	0.90448343079922	1.80899633152333e-08	35.5067825743357	0.951846561926137	0.061345917	0.036725482	0.298933114	0.072425113	0.095609356	0.000307755	0.048009848	-23.398287539
4psxY	4psx	Y	2014-03-08	2.51	0.183	0.181	0.223	Li, Y., Zhang, L., Liu, T., Chai, C., Fang, Q., Wu, H., Agudelo garcia, P.A., Han, Z., Zong, S., Yu, Y., Zhang, X., Parthun, M.R., Chai, J., Xu, R.M., Yang, M.	Genes Dev.	24835250	15	0.0374064837905237	8.297	12	0.75	0.9	0	0.1	0.888888888888889	0.111111111111111	0	0	0.973325125679696	0.925207756232687	0.744434184877398	0.927670052323792	0.90448343079922	1.70928113275391e-05	31.7005933562428	0.935115282595389	0.026774723	0.074887156	0.255642183	0.072425113	0.095609356	0.000307755	0.064526057	-23.375624484
4y8ke	4y8k	e	2015-02-16	2.6	0.21	0.209	0.236	Huber, E.M., de Bruin, G., Heinemeyer, W., Paniagua Soriano, G., Overkleeft, H.S., Groll, M.	J.Am.Chem.Soc.	26020686	5	0.0173611111111111	3.837	5	1	1	0	0	1	0	0.05	0	1	0.883861701036216	0.621627167333539	0.969631681543039	0.90448343079922	0.0265279792754082	33.6972899159664	0.943786982248521	0.000102585	0.116228970	0.378436602	0.030467788	0.095609356	0.099712762	0.056011490	-23.334947211
3rqfE	3rqf	E	2011-04-28	2.7	0.24	0.237	0.291	Li, X., Ji, W., Zhang, R., Folta-Stogniew, E., Min, W., Boggon, T.J.	J.Biol.Chem.	21632544	13	0.0607476635514019	7.692	11	1	1	0	0	1	0	0	0	1	0.883861701036216	0.621627167333539	0.927670052323792	0.90448343079922	5.9359881195764e-05	25.5374329347123	0.897265864109365	0.000102585	0.116228970	0.378436602	0.072425113	0.095609356	0.023286828	0.102379975	-23.320335599
2qpyB	2qpy	B	2007-07-25	2.5	0.269	0.269	0.269	Estebanez-Perpina, E., Arnold, L.A., Arnold, A.A., Nguyen, P., Rodrigues, E.D., Mar, E., Bateman, R., Pallai, P., Shokat, K.M., Baxter, J.D., Guy, R.K., Webb, P., Fletterick, R.J.	Proc.Natl.Acad.Sci.Usa	17911242	10	0.0398406374501992	5.965	10	0.8	0.875	0.125	0	0.6	0.4	0	0	0.975890017441264	0.883861701036216	0.963270749974351	0.927670052323792	0.90448343079922	2.14833675894781e-07	11.582429592879	0.657314833707407	0.024210094	0.116228970	0.036828067	0.072425113	0.095609356	0.000307755	0.341505950	-23.307955870
4igqB	4igq	B	2012-12-17	2.35	0.184	0.181	0.235	Chen, Q., Chen, X., Wang, Q., Zhang, F., Lou, Z., Zhang, Q., Zhou, D.X.	PLoS Genet.	23357881	3	0.00833333333333333	2.285	3	1	NA	NA	NA	1	0	0	0.0526315789473684	1	0.883861701036216	0.621627167333539	0.927670052323792	0.983892479737355	0.0489832688758872	24.424798136646	0.886757804529688	0.000102585	0.116228970	0.378436602	0.072425113	0.016208453	0.127102995	0.112843660	-23.300651334
3lu9C	3lu9	C	2010-02-17	1.8	0.195	0.193	0.236	Gandhi, P.S., Chen, Z., Di Cera, E.	J.Biol.Chem.	20236938	25	0.0965250965250965	18.538	25	0.48	0.826086956521739	0.0869565217391304	0.0869565217391304	0.695652173913043	0.304347826086957	0	0.0100334448160535	0.921001333743716	0.917205293936596	0.923668821175746	0.927670052323792	0.936390684313122	1.04788129924174e-06	24.8911368544601	0.89155274433789	0.079093147	0.082888798	0.076425934	0.072425113	0.063705375	0.000307755	0.108022158	-23.289130133
4y6zd	4y6z	d	2015-02-13	2.7	0.193	0.191	0.216	Huber, E.M., de Bruin, G., Heinemeyer, W., Paniagua Soriano, G., Overkleeft, H.S., Groll, M.	J.Am.Chem.Soc.	26020686	5	0.0173611111111111	4.689	5	0	1	0	0	0	1	0.153846153846154	0	0.469067405355494	0.883861701036216	1	0.996101364522417	0.90448343079922	0.869736428748799	33.7037176799441	0.94388900224444	0.530980714	0.116228970	0.000102585	0.004000821	0.095609356	0.638079606	0.055908904	-23.172104365
1vwiP	1vwi	P	1997-03-03	1.5	0.202	0.202	0.235	Katz, B.A., Cass, R.T.	J.Biol.Chem.	9148939	9	0.0731707317073171	5.537	9	0.625	0.571428571428571	0.285714285714286	0.142857142857143	1	0	0	0	0.954344926644096	0.948804760439109	0.621627167333539	0.927670052323792	0.90448343079922	2.33598785345318e-06	36.0974324233161	0.95276474188941	0.045752975	0.051292573	0.378436602	0.072425113	0.095609356	0.000307755	0.047086582	-23.141073604
4yi0A	4yi0	A	2015-02-27	1.81	0.183	0.182	0.21	Kralt, A., Basheer, N.J., van den Boom, V., Lokareddy, R.K., Steen, A., Cingolani, G., Fornerod, M., Veenhoff, L.M.	To Be Published	-	30	0.0652173913043478	18.366	27	0.444444444444444	0.8	0.16	0.04	0.944444444444444	0.0555555555555556	0	0	0.917615676618447	0.893916076741561	0.646968297937827	0.927670052323792	0.90448343079922	6.89403403988799e-11	51.8049212674492	0.986533360538666	0.082478457	0.106175626	0.353098071	0.072425113	0.095609356	0.000307755	0.013541239	-23.139795688
1pwwC	1pww	C	2003-07-02	2.8	0.238	0.238	0.288	Turk, B.E., Wong, T.Y., Schwarzenbacher, R., Jarrell, E.T., Leppla, S.H., Collier, R.J., Liddington, R.C., Cantley, L.C.	Nat.Struct.Mol.Biol.	14718924	20	0.0257731958762887	7.951	11	0.727272727272727	0.444444444444444	0.111111111111111	0.444444444444444	0.727272727272727	0.272727272727273	0	0	0.968708320508875	0.987380732533087	0.911357340720222	0.927670052323792	0.90448343079922	0.000246221783656724	51.8144827064637	0.986635380534585	0.031391055	0.012720558	0.088736151	0.072425113	0.095609356	0.027390234	0.013438654	-23.127731695
3bkyP	3bky	P	2007-12-07	2.61	0.237	0.234	0.301	Du, J., Wang, H., Zhong, C., Peng, B., Zhang, M., Li, B., Hou, S., Guo, Y., Ding, J.	Mol.Immunol.	18346788	25	0.110619469026549	11.963	17	0.647058823529412	0.8	0.0666666666666667	0.133333333333333	0.8125	0.1875	0.00769230769230769	0	0.95526828767826	0.939878937108854	0.841284497794193	0.934338770903868	0.90448343079922	1.49116241821105e-06	24.6603621379798	0.888696184452153	0.044829709	0.060217481	0.158801805	0.065757078	0.095609356	0.000307755	0.110894542	-23.109428456
3l71I	3l71	I	2009-12-27	2.84	0.248	0.247	0.281	Huang, L., Berry, E.A.	To be Published	-	47	0.105381165919283	36.797	46	0.645161290322581	0.931034482758621	0.0689655172413793	0	0.91304347826087	0.0869565217391304	0	0	0.955165692007797	0.883861701036216	0.688827331486611	0.927670052323792	0.90448343079922	9.30989920797233e-06	42.4204108509757	0.972352581105897	0.044932294	0.116228970	0.311243332	0.072425113	0.095609356	0.000307755	0.027595404	-23.070969851
1pq8C	1pq8	C	2003-06-18	1	-66.6	0.128	-66.6	Schmidt, A., Jelsch, C., Ostergaard, P., Rypniewski, W., Lamzin, V.S.	J.Biol.Chem.	12937176	3	0.0133928571428571	2.082	3	1	0	1	0	1	0	0.0714285714285714	0.0625	1	0.883861701036216	0.621627167333539	0.97989124858931	0.987072945521699	0.016328243406912	-3.9472103030303	0.0465211181391553	0.000102585	0.116228970	0.378436602	0.020209274	0.013028314	0.086479278	0.953836684	-23.046074569
4xwoa	4xwo	a	2015-01-29	2.75	0.198	0.196	0.247	Mateja, A., Paduch, M., Chang, H.Y., Szydlowska, A., Kossiakoff, A.A., Hegde, R.S., Keenan, R.J.	Science	25745174	41	0.115819209039548	14.929	20	NA	NA	NA	NA	NA	NA	NA	NA	0.512978352313532	0.883861701036216	0.621627167333539	0.927670052323792	0.90448343079922	1.68153186282634e-05	78.6559333333334	0.997959600081616	0.487074272	0.116228970	0.378436602	0.072425113	0.095609356	0.000307755	0.002154288	-23.042425410
1xlsJ	1xls	J	2004-09-30	2.96	0.255	0.255	0.303	Suino, K., Peng, L., Reynolds, R., Li, Y., Cha, J.Y., Repa, J.J., Kliewer, S.A., Xu, H.E.	Mol.Cell	15610733	18	0.0743801652892562	11.228	16	0.4375	0.714285714285714	0.214285714285714	0.0714285714285714	0.714285714285714	0.285714285714286	0	0	0.913409254129476	0.908997640299579	0.920077972709552	0.927670052323792	0.90448343079922	2.35104221005019e-06	29.7647196234862	0.925219342991226	0.086684448	0.091095609	0.080016414	0.072425113	0.095609356	0.000307755	0.074374231	-23.024387617
1jojS	1joj	S	2001-07-30	3	-66.6	0.186	0.231	Jain, D., Kaur, K.J., Salunke, D.M.	Biochemistry	11580281	8	0.0337552742616034	5.62	8	0.5	0.333333333333333	0.5	0.166666666666667	0.166666666666667	0.833333333333333	0	0.0306122448979592	0.938750384733764	0.955576074689648	0.990971580999282	0.927670052323792	0.97158099928183	0.000558523379822001	33.6143656002188	0.943582942256682	0.061345917	0.044521953	0.009130078	0.072425113	0.028518670	0.035084120	0.056216660	-23.010127870
3l70I	3l70	I	2009-12-27	2.75	0.268	0.267	0.297	Huang, L., Berry, E.A.	To be Published	-	47	0.105381165919283	35.059	46	0.483870967741935	0.931034482758621	0.0689655172413793	0	0.869565217391304	0.130434782608696	0	0	0.921103929414179	0.883861701036216	0.776957012414076	0.927670052323792	0.90448343079922	6.45225528594576e-09	43.5525703359738	0.974801061007958	0.078990562	0.116228970	0.223122692	0.072425113	0.095609356	0.000307755	0.025133361	-22.933104632
5fghh	5fgh	h	2015-12-20	2.8	0.18	0.178	0.206	Huber, E.M., Heinemeyer, W., Li, X., Arendt, C.S., Hochstrasser, M., Groll, M.	Nat Commun	26964885	4	0.0138888888888889	3.636	4	0	1	0	0	0	1	0	0	0.469067405355494	0.883861701036216	1	0.927670052323792	0.90448343079922	0.570858424595564	62.0382762148338	0.994184860232606	0.530980714	0.116228970	0.000102585	0.072425113	0.095609356	0.439474764	0.005847353	-22.906668054
1mhwE	1mhw	E	2002-08-21	1.9	-66.6	0.185	0.229	Chowdhury, S., Sivaraman, J., Wang, J., Devanathan, G., Lachance, P., Qi, H., Menard, R., Lefebvre, J., Konishi, Y., Cygler, M., Sulea, T., Purisima, E.O.	J.Med.Chem.	12431059	5	0.0285714285714286	2.572	3	0	1	0	0	0	1	0	0.2	0.469067405355494	0.883861701036216	1	0.927670052323792	0.998153277931671	0.243266509219291	6.73028935185185	0.479698020812079	0.530980714	0.116228970	0.000102585	0.072425113	0.001949118	0.262823143	0.519696348	-22.826405276
4yh1D	4yh1	D	2015-02-26	2.2	0.195	0.192	0.246	Mayfield, J.E., Fan, S., Wei, S., Zhang, M., Li, B., Ellington, A.D., Etzkorn, F.A., Zhang, Y.J.	Acs Chem.Biol.	26332362	12	0.0634920634920635	3.23	4	1	1	0	0	1	0	0	0	1	0.883861701036216	0.621627167333539	0.927670052323792	0.90448343079922	0.0884383251446932	44.2380928162746	0.976025300958988	0.000102585	0.116228970	0.378436602	0.072425113	0.095609356	0.162905211	0.024004924	-22.825487135
5efiC	5efi	C	2015-10-23	1.8	0.22	0.219	0.244	Girardi, E., Wang, J., Zajonc, D.M.	J.Biol.Chem.	27006394	22	0.0771929824561404	9.984	16	0.9375	1	0	0	0.875	0.125	0	0	0.981224992305325	0.883861701036216	0.776033651379912	0.927670052323792	0.90448343079922	1.59120233891582e-09	23.1804677966102	0.87502550499898	0.018875667	0.116228970	0.224045958	0.072425113	0.095609356	0.000307755	0.124538367	-22.760012235
1ow7E	1ow7	E	2003-03-28	2.6	0.239	0.237	0.269	Hoellerer, M.K., Noble, M.E.M., Labesse, G., Werner, J.M., Arold, S.T.	Structure	14527389	13	0.0807453416149068	8.729	12	0.916666666666667	1	0	0	1	0	0	0	0.980917205293937	0.883861701036216	0.621627167333539	0.927670052323792	0.90448343079922	0.000179475654971562	105.089964140569	0.999285860028566	0.019183422	0.116228970	0.378436602	0.072425113	0.095609356	0.027390234	0.000820681	-22.753240075
3ouaP	3oua	P	2010-09-14	1.7	0.189	0.187	0.226	Liu, Z., Wang, Y., Brunzelle, J., Kovari, I.A., Kovari, L.C.	Protein J.	21394574	7	0.0707070707070707	4.771	7	1	0.6	0.2	0.2	0.833333333333333	0.166666666666667	0	0	1	0.963373345644814	0.830306761054683	0.927670052323792	0.90448343079922	0.00047057712301991	-3.04615950280673	0.0564170577433177	0.000102585	0.036725482	0.169778416	0.072425113	0.095609356	0.034058268	0.943988510	-22.672373477
3uikQ	3uik	Q	2011-11-04	2.7	0.222	0.219	0.281	Du, J., Kelly, A.E., Funabiki, H., Patel, D.J.	Structure	22244766	10	0.0699300699300699	3.069	4	1	1	0	0	1	0	0	0	1	0.883861701036216	0.621627167333539	0.927670052323792	0.90448343079922	0.0373905200322834	37.8847713414634	0.959600081615997	0.000102585	0.116228970	0.378436602	0.072425113	0.095609356	0.113254001	0.040418547	-22.667992756
2ghqD	2ghq	D	2006-03-27	2.05	0.229	0.218	0.248	Zhang, Y., Kim, Y., Genoud, N., Gao, J., Kelly, J.W., Pfaff, S.L., Gill, G.N., Dixon, J.E., Noel, J.P.	Mol.Cell	17157258	9	0.0497237569060773	7.28	9	0.444444444444444	0.6	0.2	0.2	0.714285714285714	0.285714285714286	0.111111111111111	0.132352941176471	0.917615676618447	0.963373345644814	0.920077972709552	0.991792346362984	0.993536472760849	0.0343430852122848	25.8407013363721	0.899306264027749	0.082478457	0.036725482	0.080016414	0.008309397	0.006565449	0.109458350	0.100328272	-22.652847569
3mulD	3mul	D	2010-05-03	1.65	0.18	0.178	0.226	Vollmuth, F., Geyer, M.	Angew.Chem.Int.Ed.Engl.	20715035	8	0.0610687022900763	1.229	2	1	NA	NA	NA	NA	NA	0	0	1	0.883861701036216	0.621627167333539	0.927670052323792	0.90448343079922	0.0116424750765928	32.3205355805243	0.937665782493369	0.000102585	0.116228970	0.378436602	0.072425113	0.095609356	0.076323348	0.062064013	-22.633769400
3l72I	3l72	I	2009-12-27	3.06	0.264	0.264	0.294	Huang, L., Berry, E.A.	To be Published	-	47	0.105381165919283	34.662	46	0.0967741935483871	0.689655172413793	0.172413793103448	0.137931034482759	0.869565217391304	0.130434782608696	0	0	0.599056119831743	0.94049451113163	0.776957012414076	0.927670052323792	0.90448343079922	1.08667477818992e-09	51.8484428355832	0.986839420526423	0.401005334	0.059601970	0.223122692	0.072425113	0.095609356	0.000307755	0.013233484	-22.617777592
1fm9E	1fm9	E	2000-08-16	2.1	0.239	0.239	0.268	Gampe Jr., R.T., Montana, V.G., Lambert, M.H., Miller, A.B., Bledsoe, R.K., Milburn, M.V., Kliewer, S.A., Willson, T.M., Xu, H.E.	Mol.Cell	10882139	25	0.0919117647058824	10.926	16	0.5625	0.714285714285714	0.214285714285714	0.0714285714285714	0.928571428571429	0.0714285714285714	0	0	0.943367189904586	0.908997640299579	0.666461475325741	0.927670052323792	0.90448343079922	4.40245123033333e-07	37.0741924619086	0.956845541726178	0.056729586	0.091095609	0.333606894	0.072425113	0.095609356	0.000307755	0.043188346	-22.564173514
5dfzG	5dfz	G	2015-08-27	4.4	0.369	0.368	0.376	Rostislavleva, K., Soler, N., Ohashi, Y., Zhang, L., Pardon, E., Burke, J.E., Masson, G.R., Johnson, C., Steyaert, J., Ktistakis, N.T., Williams, R.L.	Science	26450213	49	0.0335616438356164	38.068	49	NA	NA	NA	NA	NA	NA	NA	NA	0.512978352313532	0.883861701036216	0.621627167333539	0.927670052323792	0.90448343079922	5.25429212872726e-08	70.9742003710575	0.996531320138747	0.487074272	0.116228970	0.378436602	0.072425113	0.095609356	0.000307755	0.003590480	-22.531599787
2p6aE	2p6a	E	2007-03-16	3.4	0.225	0.223	0.324	Lerch, T.F., Shimasaki, S., Woodruff, T.K., Jardetzky, T.S.	J.Biol.Chem.	17409095	10	0.0317460317460317	7.052	10	0.1	0.25	0.375	0.375	NA	NA	0	0	0.622242741356315	0.985123627782908	0.621627167333539	0.927670052323792	0.90448343079922	0.000164936104518342	119.612857142857	0.999693940012242	0.377821092	0.014977431	0.378436602	0.072425113	0.095609356	0.027390234	0.000410341	-22.515030596
1xlsK	1xls	K	2004-09-30	2.96	0.255	0.255	0.303	Suino, K., Peng, L., Reynolds, R., Li, Y., Cha, J.Y., Repa, J.J., Kliewer, S.A., Xu, H.E.	Mol.Cell	15610733	18	0.0743801652892562	11.276	16	0.375	0.714285714285714	0.214285714285714	0.0714285714285714	0.714285714285714	0.285714285714286	0	0	0.892684928696009	0.908997640299579	0.920077972709552	0.927670052323792	0.90448343079922	3.08969400339765e-06	25.8541338813858	0.899510304019588	0.107406648	0.091095609	0.080016414	0.072425113	0.095609356	0.000307755	0.100123102	-22.512749102
4gfyB	4gfy	B	2012-08-04	2.7	0.227	0.226	0.248	Shukla, P.K., Sinha, M., Dey, S., Kaur, P., Sharma, S., Singh, T.P.	To be Published	-	4	0.0330578512396694	3.08	4	0.75	0	0.5	0.5	0.333333333333333	0.666666666666667	0	0	0.973325125679696	0.994152046783626	0.99015081563558	0.927670052323792	0.90448343079922	0.0414055947011454	22.518275862069	0.868496225260151	0.026774723	0.005949938	0.009950759	0.072425113	0.095609356	0.117254822	0.131103816	-22.502636156
3exbB	3exb	B	2008-10-16	1.6	0.169	0.168	0.19	Hays Putnam, A.M., Lee, Y.T., Goodin, D.B.	Biochemistry	19072042	5	0.0169491525423729	3.918	5	1	1	0	0	NA	NA	0.153846153846154	0	1	0.883861701036216	0.621627167333539	0.996101364522417	0.90448343079922	0.0395830394804567	0.137245293466226	0.149867374005305	0.000102585	0.116228970	0.378436602	0.004000821	0.095609356	0.116126385	0.850328272	-22.492666611
4xh2j	4xh2	j	2015-01-04	2	0.226	0.224	0.258	Nocula-Lugowska, M., Lugowski, M., Salgia, R., Kossiakoff, A.A.	J.Mol.Biol.	26087144	18	0.0789473684210526	8.287	12	0.583333333333333	0.8	0.2	0	0.857142857142857	0.142857142857143	0	0	0.946752847029855	0.883861701036216	0.802195547347902	0.927670052323792	0.90448343079922	1.61512185148921e-05	31.507578038674	0.934299122628035	0.053344276	0.116228970	0.197886746	0.072425113	0.095609356	0.000307755	0.065346738	-22.490181821
4hdaF	4hda	F	2012-10-02	2.6	0.205	0.199	0.252	Gertz, M., Nguyen, G.T., Fischer, F., Suenkel, B., Schlicker, C., Franzel, B., Tomaschewski, J., Aladini, F., Becker, C., Wolters, D., Steegborn, C.	Plos One	23185430	4	0.0145454545454545	2.454	3	0	0	0	1	0.5	0.5	0	0	0.469067405355494	1	0.985841797476147	0.927670052323792	0.90448343079922	0.125905809367665	19.7777922077922	0.832993266680269	0.530980714	0.000102585	0.014259335	0.072425113	0.095609356	0.192039393	0.166495691	-22.483717857
3l74I	3l74	I	2009-12-28	2.76	0.259	0.259	0.286	Huang, L., Berry, E.A.	To be Published	-	47	0.105381165919283	36.26	46	0.516129032258065	0.862068965517241	0.137931034482759	0	0.956521739130435	0.0434782608695652	0	0	0.93895557607469	0.883861701036216	0.63609315686878	0.927670052323792	0.90448343079922	1.15050876053913e-06	41.2331984202714	0.968475821260967	0.061140747	0.116228970	0.363972097	0.072425113	0.095609356	0.000307755	0.031493640	-22.474309543
4tr9H	4tr9	H	2014-06-15	2.11	0.209	0.206	0.262	Nemetski, S.M., Cardozo, T.J., Bosch, G., Weltzer, R., O'Malley, K., Ejigiri, I., Kumar, K.A., Buscaglia, C.A., Nussenzweig, V., Sinnis, P., Levitskaya, J., Bosch, J.	Malar.J.	26289816	3	0.00813008130081301	2.117	3	0.666666666666667	0	0	1	1	0	0	0	0.965322663383605	1	0.621627167333539	0.927670052323792	0.90448343079922	0.0192819622818835	17.1795355323793	0.790654968373801	0.034776364	0.000102585	0.378436602	0.072425113	0.095609356	0.090069758	0.208555601	-22.462748639
5fweD	5fwe	D	2016-02-15	2.05	0.236	0.234	0.255	Walport, L.J., Hopkinson, R.J., Chowdhury, R., Schiller, R., Ge, W., Kawamura, A., Schofield, C.J.	To be Published	-	15	0.0393700787401575	1.974	3	1	1	0	0	1	0	0	0.1	1	0.883861701036216	0.621627167333539	0.927670052323792	0.992100133374372	0.00856187082734476	-9.57172544642857	0.0172413793103448	0.000102585	0.116228970	0.378436602	0.072425113	0.008001641	0.068834633	0.982970866	-22.455252126
4p6xB	4p6x	B	2014-03-25	2.5	0.248	0.246	0.275	He, Y., Yi, W., Suino-Powell, K., Zhou, X.E., Tolbert, W.D., Tang, X., Yang, J., Yang, H., Shi, J., Hou, L., Jiang, H., Melcher, K., Xu, H.E.	Cell Res.	24763108	14	0.0549019607843137	7.705	12	0.5	0.6	0.2	0.2	0.818181818181818	0.181818181818182	0	0	0.938750384733764	0.963373345644814	0.838924797373551	0.927670052323792	0.90448343079922	5.23405598701634e-07	15.6049392154405	0.761579269536829	0.061345917	0.036725482	0.161161264	0.072425113	0.095609356	0.000307755	0.237587197	-22.416973345
2dxpB	2dxp	B	2006-08-29	2.1	-66.6	0.211	0.252	Chu, H.M., Wang, A.H.J.	Proteins	17173287	3	0.0186335403726708	2.356	3	0.333333333333333	NA	NA	NA	0	1	0	0	0.882630552990664	0.883861701036216	1	0.927670052323792	0.90448343079922	0.0721835524785608	22.6982942830365	0.870740665170373	0.117459992	0.116228970	0.000102585	0.072425113	0.095609356	0.149671728	0.128846943	-22.399795778
1hy2E	1hy2	E	2001-01-17	2	-66.6	0.214	0.258	Yang, H.W., Liu, D.Q., Fan, X., White, M.A., Fox, R.O.	To be Published	-	12	0.0930232558139535	8.348	12	0.583333333333333	0.8	0.1	0.1	1	0	0	0	0.946752847029855	0.925207756232687	0.621627167333539	0.927670052323792	0.90448343079922	2.26613117887969e-05	33.2498290219702	0.941542542338298	0.053344276	0.074887156	0.378436602	0.072425113	0.095609356	0.000307755	0.058165778	-22.397818215
3o37G	3o37	G	2010-07-23	2	-66.6	0.227	0.254	Tsai, W.W., Wang, Z., Yiu, T.T., Akdemir, K.C., Xia, W., Winter, S., Tsai, C.Y., Shi, X., Schwarzer, D., Plunkett, W., Aronow, B., Gozani, O., Fischle, W., Hung, M.C., Patel, D.J., Barton, M.C.	Nature	21164480	10	0.0543478260869565	5.758	10	0.6	1	0	0	0.75	0.25	0	0	0.952190417564379	0.883861701036216	0.906843131219862	0.927670052323792	0.90448343079922	5.28281074015864e-08	19.5651800458715	0.830136706794532	0.047907263	0.116228970	0.093249897	0.072425113	0.095609356	0.000307755	0.169368076	-22.397726506
4y8ic	4y8i	c	2015-02-16	2.6	0.2	0.199	0.22	Huber, E.M., de Bruin, G., Heinemeyer, W., Paniagua Soriano, G., Overkleeft, H.S., Groll, M.	J.Am.Chem.Soc.	26020686	5	0.0173611111111111	4.065	5	0	0.5	0	0.5	0.5	0.5	0.0625	0.0454545454545455	0.469067405355494	0.994152046783626	0.985841797476147	0.977018569816354	0.979993844259772	0.0808101272958576	33.0279708737864	0.940624362375026	0.530980714	0.005949938	0.014259335	0.023081658	0.020106689	0.157981124	0.059089044	-22.357156706
1fy4B	1fy4	B	2000-09-28	0.81	0.108	0.108	-66.6	Rypniewski, W.R., Ostergaard, P.R., Norregaard-Madsen, M., Dauter, M., Wilson, K.S.	Acta Crystallogr.,Sect.D	11134922	3	0.0133928571428571	2.437	3	1	1	0	0	1	0	0.0526315789473684	0.0869565217391304	1	0.883861701036216	0.621627167333539	0.971991381963681	0.991381963681133	0.112657001618858	-5.50829416666667	0.0334625586614977	0.000102585	0.116228970	0.378436602	0.028108330	0.008719737	0.183011900	0.966864998	-22.354473256
4z78I	4z78	I	2015-04-06	2.3	0.19	0.188	0.233	Motozono, C., Pearson, J.A., De Leenheer, E., Rizkallah, P.J., Beck, K., Trimby, A., Sewell, A.K., Wong, F.S., Cole, D.K.	J.Biol.Chem.	26085090	10	0.036101083032491	6.634	10	0.8	0.625	0.25	0.125	0.75	0.25	0	0.00934579439252336	0.975890017441264	0.939263363086078	0.906843131219862	0.927670052323792	0.932184261824151	1.45656986848764e-05	-3.63563960268629	0.0499897980004081	0.024210094	0.060832991	0.093249897	0.072425113	0.067911366	0.000307755	0.950348789	-22.344966323
1gy3E	1gy3	E	2002-04-19	2.7	-66.6	0.25	0.313	Cook, A., Lowe, E.D., Chrysina, E.D., Skamnaki, V.T., Oikonomakos, N.G., Johnson, L.N.	Biochemistry	12044161	7	0.0234113712374582	5.722	7	1	0.6	0.4	0	0.833333333333333	0.166666666666667	0	0	1	0.883861701036216	0.830306761054683	0.927670052323792	0.90448343079922	0.0657666412395504	26.038606557377	0.901244643950214	0.000102585	0.116228970	0.169778416	0.072425113	0.095609356	0.144132130	0.098379155	-22.338909646
2ql7G	2ql7	G	2007-07-12	2.4	0.202	0.196	0.237	Agniswamy, J., Fang, B., Weber, I.T.	Febs J.	17697120	5	0.0289017341040462	3.32	5	0.6	0.666666666666667	0.333333333333333	0	0.333333333333333	0.666666666666667	0	0	0.952190417564379	0.883861701036216	0.99015081563558	0.927670052323792	0.90448343079922	0.00138047786190152	52.8601902923332	0.987859620485615	0.047907263	0.116228970	0.009950759	0.072425113	0.095609356	0.042675421	0.012207632	-22.333300600
2ojxE	2ojx	E	2007-01-15	2.85	0.23	0.23	0.27	Garcia-Alvarez, B., de Carcer, G., Ibanez, S., Bragado-Nilsson, E., Montoya, G.	Proc.Natl.Acad.Sci.Usa	17307877	9	0.0376569037656904	5.174	7	0.428571428571429	0.4	0.2	0.4	0.714285714285714	0.285714285714286	0	0.0441176470588235	0.912896275777162	0.98635477582846	0.920077972709552	0.927670052323792	0.979070483225608	0.00447560838604035	43.7166	0.975311160987554	0.087197374	0.013746410	0.080016414	0.072425113	0.021029955	0.056524415	0.024723020	-22.312194875
3o3aC	3o3a	C	2010-07-23	1.8	0.173	0.171	0.212	Douat-Casassus, C., Borbulevych, O., Tarbe, M., Gervois, N., Jotereau, F., Baker, B.M., Quideau, S.	J.Med.Chem.	20806940	8	0.0290909090909091	4.643	8	0.75	1	0	0	0.75	0.25	0	0	0.973325125679696	0.883861701036216	0.906843131219862	0.927670052323792	0.90448343079922	1.23821443939642e-06	11.2669827196747	0.649459294021628	0.026774723	0.116228970	0.093249897	0.072425113	0.095609356	0.000307755	0.349405006	-22.255377939
4xvug	4xvu	g	2015-01-28	2.35	0.199	0.197	0.234	Mateja, A., Paduch, M., Chang, H.Y., Szydlowska, A., Kossiakoff, A.A., Hegde, R.S., Keenan, R.J.	Science	25745174	37	0.104519774011299	6.993	12	NA	NA	NA	NA	NA	NA	NA	NA	0.512978352313532	0.883861701036216	0.621627167333539	0.927670052323792	0.90448343079922	5.50180097414798e-09	66.1062857142857	0.995307080187717	0.487074272	0.116228970	0.378436602	0.072425113	0.095609356	0.000307755	0.004821502	-22.236800246
2uudS	2uud	S	2007-03-02	2.9	0.228	0.228	0.297	Scotti, C., Gherardi, E.	J.Mol.Biol.	16682055	18	0.148760330578512	5.852	9	0.666666666666667	0.6	0.4	0	1	0	0	0	0.965322663383605	0.883861701036216	0.621627167333539	0.927670052323792	0.90448343079922	1.75059121664777e-05	31.0441666666667	0.931952662721893	0.034776364	0.116228970	0.378436602	0.072425113	0.095609356	0.000307755	0.067706196	-22.234186661
4czsG	4czs	G	2014-04-22	1.73	0.194	0.192	0.237	Ng, S., Lin, E., Kitov, P.I., Tjhung, K.F., Gerlits, O.O., Deng, L., Kasper, B., Sood, A., Paschal, B.M., Zhang, P., Ling, C.C., Klassen, J.S., Noren, C.J., Mahal, L.K., Woods, R.J., Coates, L., Derda, R.	J.Am.Chem.Soc.	25860443	5	0.0210970464135021	3.668	5	1	1	0	0	1	0	0.0625	0	1	0.883861701036216	0.621627167333539	0.977018569816354	0.90448343079922	0.0105344351629657	12.9932367149758	0.694654152213834	0.000102585	0.116228970	0.378436602	0.023081658	0.095609356	0.073450964	0.304062372	-22.226578574
1t6oL	1t6o	L	2004-05-06	2	0.232	0.23	0.275	Kingston, R.L., Hamel, D.J., Gay, L.S., Dahlquist, F.W., Matthews, B.W.	Proc.Natl.Acad.Sci.USA	15159535	8	0.156862745098039	1.188	2	1	NA	NA	NA	1	0	0	0	1	0.883861701036216	0.621627167333539	0.927670052323792	0.90448343079922	0.0092502758422687	25.3250294117647	0.896041624158335	0.000102585	0.116228970	0.378436602	0.072425113	0.095609356	0.070373410	0.103610997	-22.202455655
5frpD	5frp	D	2015-12-21	2.89	0.267	0.266	0.298	Muir, K.W., Kschonsak, M., Li, Y., Metz, J., Haering, C.H., Panne, D.	Cell Rep.	26923589	44	0.0625889046941678	12.465	17	0.529411764705882	1	0	0	1	0	0	0	0.939263363086078	0.883861701036216	0.621627167333539	0.927670052323792	0.90448343079922	2.08110786386789e-05	37.8039669850498	0.95919200163232	0.060832991	0.116228970	0.378436602	0.072425113	0.095609356	0.000307755	0.040828888	-22.180780199
2cciI	2cci	I	2006-01-16	2.7	0.264	0.261	0.321	Cheng, K.Y., Noble, M.E.M., Skamnaki, V., Brown, N.R., Lowe, E.D., Kontogiannis, L., Shen, K., Cole, P.A., Siligardi, G., Johnson, L.N.	J.Biol.Chem.	16707497	30	0.100334448160535	10.038	14	0.357142857142857	0.6	0.3	0.1	0.75	0.25	0	0	0.884990253411306	0.925207756232687	0.906843131219862	0.927670052323792	0.90448343079922	2.84059012340067e-05	21.938778379773	0.862170985513161	0.115100533	0.074887156	0.093249897	0.072425113	0.095609356	0.000307755	0.137464095	-22.169478955
3h1iI	3h1i	I	2009-04-12	3.53	0.264	0.263	0.306	Zhang, Z., Huang, L., Shulmeister, V.M., Chi, Y.I., Kim, K.K., Hung, L.W., Crofts, A.R., Berry, E.A., Kim, S.H.	Nature	9565029	47	0.105381165919283	37.169	46	0.032258064516129	0.689655172413793	0.172413793103448	0.137931034482759	0.91304347826087	0.0869565217391304	0	0	0.474504975890017	0.94049451113163	0.688827331486611	0.927670052323792	0.90448343079922	3.72948093873215e-05	53.6085700871898	0.988675780452969	0.525543701	0.059601970	0.311243332	0.072425113	0.095609356	0.000307755	0.011386951	-22.164747960
2uujH	2uuj	H	2007-03-03	1.32	0.153	-66.6	0.211	Ahmed, H.U., Blakeley, M.P., Cianci, M., Cruickshank, D.W.J., Hubbard, J.A., Helliwell, J.R.	Acta Crystallogr.,Sect.D	17642517	10	0.0386100386100386	8.051	10	1	1	0	0	0.777777777777778	0.222222222222222	0	0	1	0.883861701036216	0.877295578126603	0.927670052323792	0.90448343079922	0.0239074923784952	14.8476531270148	0.745154050193838	0.000102585	0.116228970	0.122794419	0.072425113	0.095609356	0.096019696	0.253590480	-22.122177589
3h1cW	3h1c	W	2009-04-11	3.57	0.301	0.27	0.304	Nurmohamed, S., Vaidialingam, B., Callaghan, A.J., Luisi, B.F.	J.Mol.Biol.	19327365	41	0.0746812386156648	15.554	21	0.19047619047619	0.684210526315789	0.210526315789474	0.105263157894737	0.888888888888889	0.111111111111111	0	0	0.753360008207654	0.926438904278239	0.744434184877398	0.927670052323792	0.90448343079922	6.12714838155212e-06	43.5677196391395	0.974903081003877	0.246717275	0.073656135	0.255642183	0.072425113	0.095609356	0.000307755	0.025030776	-22.118377706
5awvM	5awv	M	2015-07-09	1.93	0.158	0.156	0.205	Liu, Y.C., Li, Y.S., Lyu, S.Y., Hsu, L.J., Chen, Y.H., Huang, Y.T., Chan, H.C., Huang, C.J., Chen, G.H., Chou, C.C., Tsai, M.D., Li, T.L.	Nat. Chem. Biol.	21478878	7	0.0133843212237094	3.99	7	NA	NA	NA	NA	NA	NA	NA	NA	0.512978352313532	0.883861701036216	0.621627167333539	0.927670052323792	0.90448343079922	2.95960058107867e-06	64.414359921543	0.994592940216282	0.487074272	0.116228970	0.378436602	0.072425113	0.095609356	0.000307755	0.005437013	-22.116655934
4d0tZ	4d0t	Z	2014-04-30	2.45	0.214	0.214	0.241	Lira-Navarrete, E., Iglesias-Fernandez, J., Zandberg, W.F., Companon, I., Kong, Y., Corzana, F., Pinto, B.M., Clausen, H., Peregrina, J.M., Vocadlo, D., Rovira, C., Hurtado-Guerrero, R.	Angew.Chem.Int.Ed.Engl.	24954443	8	0.0140105078809107	4.481	6	0.666666666666667	0.25	0.25	0.5	1	0	0.024390243902439	0.0172413793103448	0.965322663383605	0.994152046783626	0.621627167333539	0.956499435723812	0.954857904996409	0.00973010002103692	44.4811822033898	0.976433380942665	0.034776364	0.005949938	0.378436602	0.043598687	0.045240049	0.071091506	0.023594584	-22.073924735
3mt64	3mt6	4	2010-04-30	1.9	0.178	0.178	0.204	Li, D.H., Chung, Y.S., Gloyd, M., Joseph, E., Ghirlando, R., Wright, G.D., Cheng, Y.Q., Maurizi, M.R., Guarne, A., Ortega, J.	Chem.Biol.	20851345	7	0.0338164251207729	5.912	7	0.428571428571429	1	0	0	0.666666666666667	0.333333333333333	0.137931034482759	0.216216216216216	0.912896275777162	0.883861701036216	0.952190417564379	0.995793577511029	0.998461064943059	0.144028849383884	10.0243515205724	0.612324015507039	0.087197374	0.116228970	0.047907263	0.004308576	0.001641362	0.205580632	0.386540829	-22.022073597
3h1jI	3h1j	I	2009-04-12	3	0.243	0.243	0.277	Zhang, Z., Huang, L.-S., Shulmeister, V.M., Chi, Y.I., Kim, K.K., Hung, L.W., Crofts, A.R., Berry, E.A., Kim, S.-H.	Nature	9565029	47	0.105381165919283	34.3	46	0.0967741935483871	0.655172413793103	0.241379310344828	0.103448275862069	0.956521739130435	0.0434782608695652	0	0	0.599056119831743	0.925618138914538	0.63609315686878	0.927670052323792	0.90448343079922	2.00789384933732e-10	53.0356439628483	0.988267700469292	0.401005334	0.074476816	0.363972097	0.072425113	0.095609356	0.000307755	0.011797292	-22.020503210
4y3bC	4y3b	C	2015-02-10	1.8	0.166	0.165	0.193	Milroy, L.G., Bartel, M., Henen, M.A., Leysen, S., Adriaans, J.M., Brunsveld, L., Landrieu, I., Ottmann, C.	Angew.Chem.Int.Ed.Engl.	26537010	7	0.0296610169491525	4.628	7	1	1	0	0	1	0	0	0	1	0.883861701036216	0.621627167333539	0.927670052323792	0.90448343079922	0.000190686382341055	12.2668627629234	0.676494592940216	0.000102585	0.116228970	0.378436602	0.072425113	0.095609356	0.027390234	0.322219943	-22.011493734
3h1hI	3h1h	I	2009-04-12	3.16	0.253	0.253	0.291	Zhang, Z., Huang, L., Shulmeister, V.M., Chi, Y.I., Kim, K.K., Hung, L.W., Crofts, A.R., Berry, E.A., Kim, S.H.	Nature	9565029	47	0.105381165919283	35.855	46	0.161290322580645	0.896551724137931	0.103448275862069	0	0.91304347826087	0.0869565217391304	0	0	0.70698676515851	0.883861701036216	0.688827331486611	0.927670052323792	0.90448343079922	2.11169073187984e-07	52.8301474677085	0.987655580493777	0.293085761	0.116228970	0.311243332	0.072425113	0.095609356	0.000307755	0.012412803	-21.994582194
2oxzY	2oxz	Y	2007-02-21	1.9	0.214	0.207	0.288	Bertini, I., Calderone, V., Fragai, M., Luchinat, C., Maletta, M., Yeo, K.J.	ANGEW.CHEM.INT.ED.ENGL.	17096442	3	0.0188679245283019	1.339	2	1	NA	NA	NA	1	0	0	0	1	0.883861701036216	0.621627167333539	0.927670052323792	0.90448343079922	0.0222663828409809	26.2947786811201	0.903285043868598	0.000102585	0.116228970	0.378436602	0.072425113	0.095609356	0.094583504	0.096327452	-21.979678190
4m9xC	4m9x	C	2013-08-15	3.34	0.275	0.272	0.333	Huang, W., Jiang, T., Choi, W., Qi, S., Pang, Y., Hu, Q., Xu, Y., Gong, X., Jeffrey, P.D., Wang, J., Shi, Y.	Genes Dev.	24065769	8	0.0145719489981785	4.987	7	0.428571428571429	0.4	0.2	0.4	0.833333333333333	0.166666666666667	0	0	0.912896275777162	0.98635477582846	0.830306761054683	0.927670052323792	0.90448343079922	0.00157681281629237	66.3748432879953	0.995511120179555	0.087197374	0.013746410	0.169778416	0.072425113	0.095609356	0.044521953	0.004616332	-21.962434390
3kd7K	3kd7	K	2009-10-22	2.85	0.271	0.271	0.283	Cortajarena, A.L., Wang, J., Regan, L.	Febs J.	20089039	6	0.048	3.727	6	0.666666666666667	1	0	0	0.8	0.2	0	0	0.965322663383605	0.883861701036216	0.867754180773571	0.927670052323792	0.90448343079922	0.000105593660938247	71.6259705215419	0.996735360130586	0.034776364	0.116228970	0.132334838	0.072425113	0.095609356	0.023286828	0.003385310	-21.954294406
2zl2P	2zl2	P	2008-04-02	2.5	0.23	0.23	0.274	Kim, D.Y., Kim, K.K.	J.Mol.Biol.	18468623	7	0.0357142857142857	3.009	4	0.5	0.5	0	0.5	0.666666666666667	0.333333333333333	0	0	0.938750384733764	0.994152046783626	0.952190417564379	0.927670052323792	0.90448343079922	0.0274501323356955	44.2834001865672	0.976127320954907	0.061345917	0.005949938	0.047907263	0.072425113	0.095609356	0.101046368	0.023902339	-21.952730734
3l75I	3l75	I	2009-12-28	2.79	0.248	0.248	0.275	Huang, L., Berry, E.A.	To be Published	-	47	0.105381165919283	36.811	46	0.354838709677419	0.896551724137931	0.0689655172413793	0.0344827586206897	0.956521739130435	0.0434782608695652	0	0	0.884169488047604	0.891556376320919	0.63609315686878	0.927670052323792	0.90448343079922	1.00507640282859e-05	41.6500838953115	0.969700061211998	0.115921215	0.108535084	0.363972097	0.072425113	0.095609356	0.000307755	0.030262618	-21.942938338
1hi6C	1hi6	C	2001-01-02	2.55	0.284	0.284	0.329	Keitel, T., Kramer, A., Wessner, H., Scholz, C., Schneider-Mergener, J., Hohne, W.	Cell	9413990	12	0.0560747663551402	9.555	12	0.5	0.3	0.1	0.6	0.625	0.375	0	0	0.938750384733764	0.994972812147327	0.956807222735201	0.927670052323792	0.90448343079922	0.00988009566175324	36.7171072796935	0.955621301775148	0.061345917	0.005129257	0.043290931	0.072425113	0.095609356	0.071912187	0.044419368	-21.922909163
2pxjJ	2pxj	J	2007-05-14	2	-66.6	0.256	0.276	Chen, Z., Zang, J., Kappler, J., Hong, X., Crawford, F., Wang, Q., Lan, F., Jiang, C., Whetstine, J., Dai, S., Hansen, K., Shi, Y., Zhang, G.	Proc.Natl.Acad.Sci.Usa	17567753	22	0.0634005763688761	4.52	6	1	1	0	0	1	0	0	0	1	0.883861701036216	0.621627167333539	0.927670052323792	0.90448343079922	0.0120552427184896	23.0871534424205	0.874311365027545	0.000102585	0.116228970	0.378436602	0.072425113	0.095609356	0.077554370	0.125256463	-21.915572042
3b23C	3b23	C	2011-07-20	2.4	0.21	0.208	0.259	Koh, C.Y., Kumar, S., Kazimirova, M., Nuttall, P.A., Radhakrishnan, U.P., Kim, S., Jagadeeswaran, P., Imamura, T., Mizuguchi, J., Iwanaga, S., Swaminathan, K., Kini, R.M.	Plos One	22053189	32	0.123552123552124	11.814	17	0.588235294117647	0.733333333333333	0.266666666666667	0	0.933333333333333	0.0666666666666667	0	0	0.946855442700318	0.883861701036216	0.660510926438904	0.927670052323792	0.90448343079922	6.54195102419968e-07	30.9769406392694	0.931646602734136	0.053241691	0.116228970	0.339556832	0.072425113	0.095609356	0.000307755	0.068013952	-21.912154960
4s2tB	4s2t	B	2015-01-22	2.15	0.207	0.205	0.247	Iyer, S., La-Borde, P.J., Payne, K.A., Parsons, M.R., Turner, A.J., Isaac, R.E., Acharya, K.R.	FEBS Open Bio	25905034	5	0.00782472613458529	2.784	4	1	0	1	0	1	0	0.1	0	1	0.883861701036216	0.621627167333539	0.989227454601416	0.90448343079922	0.0077871679178371	-11.5891854166667	0.0130585594776576	0.000102585	0.116228970	0.378436602	0.010874025	0.095609356	0.066782930	0.987074272	-21.896897971
1jojP	1joj	P	2001-07-30	3	-66.6	0.186	0.231	Jain, D., Kaur, K.J., Salunke, D.M.	Biochemistry	11580281	8	0.0337552742616034	6.22	8	0.125	0.5	0.166666666666667	0.333333333333333	0.5	0.5	0	0.0510204081632653	0.669539345439622	0.984713245101057	0.985841797476147	0.927670052323792	0.98255873602134	0.0131342450740319	37.1087543133195	0.956947561722097	0.330529339	0.015387772	0.014259335	0.072425113	0.017542060	0.079606073	0.043085761	-21.875169087
4y81f	4y81	f	2015-02-16	2.8	0.205	0.204	0.234	Huber, E.M., de Bruin, G., Heinemeyer, W., Paniagua Soriano, G., Overkleeft, H.S., Groll, M.	J.Am.Chem.Soc.	26020686	5	0.0173611111111111	4.755	5	0	1	0	0	0	1	0.0769230769230769	0	0.469067405355494	0.883861701036216	1	0.985123627782908	0.90448343079922	0.961388750328821	36.0492952853598	0.952458681901653	0.530980714	0.116228970	0.000102585	0.014977431	0.095609356	0.748974149	0.047394337	-21.857038874
2ovrC	2ovr	C	2007-02-14	2.5	0.225	0.225	0.251	Hao, B., Oehlmann, S., Sowa, M.E., Harper, J.W., Pavletich, N.P.	Mol.Cell	17434132	8	0.0179775280898876	5.704	8	0.875	0.6	0.2	0.2	0.857142857142857	0.142857142857143	0	0	0.979788652918847	0.963373345644814	0.802195547347902	0.927670052323792	0.90448343079922	0.000875064228764896	57.1466007326007	0.991940420322383	0.020311859	0.036725482	0.197886746	0.072425113	0.095609356	0.039084941	0.008104227	-21.850969593
3h1jV	3h1j	V	2009-04-12	3	0.243	0.243	0.277	Zhang, Z., Huang, L.-S., Shulmeister, V.M., Chi, Y.I., Kim, K.K., Hung, L.W., Crofts, A.R., Berry, E.A., Kim, S.-H.	Nature	9565029	47	0.105381165919283	33.122	44	0.161290322580645	0.689655172413793	0.241379310344828	0.0689655172413793	0.956521739130435	0.0434782608695652	0	0	0.70698676515851	0.904586026469683	0.63609315686878	0.927670052323792	0.90448343079922	2.05276705207848e-09	49.8345802826732	0.985003060599878	0.293085761	0.095506771	0.363972097	0.072425113	0.095609356	0.000307755	0.015080016	-21.839802953
4s2tA	4s2t	A	2015-01-22	2.15	0.207	0.205	0.247	Iyer, S., La-Borde, P.J., Payne, K.A., Parsons, M.R., Turner, A.J., Isaac, R.E., Acharya, K.R.	FEBS Open Bio	25905034	5	0.00782472613458529	2.836	4	1	0	1	0	1	0	0.1	0	1	0.883861701036216	0.621627167333539	0.989227454601416	0.90448343079922	0.0105996514539884	-11.5059790348101	0.0134666394613344	0.000102585	0.116228970	0.378436602	0.010874025	0.095609356	0.073656135	0.986663931	-21.799353845
3l74V	3l74	V	2009-12-28	2.76	0.259	0.259	0.286	Huang, L., Berry, E.A.	To be Published	-	47	0.105381165919283	34.617	44	0.354838709677419	0.862068965517241	0.103448275862069	0.0344827586206897	1	0	0	0	0.884169488047604	0.891556376320919	0.621627167333539	0.927670052323792	0.90448343079922	1.40108732271216e-06	39.8403877938541	0.965721281371149	0.115921215	0.108535084	0.378436602	0.072425113	0.095609356	0.000307755	0.034263439	-21.779801348
3nthC	3nth	C	2010-07-05	2.8	-66.6	0.219	0.276	Liu, H.P., Wang, J.Y., Huang, Y., Li, Z.Z., Gong, W.M., Lehmann, R., Xu, R.M.	Genes Dev.	20713507	6	0.0348837209302326	4.777	6	0.166666666666667	0.666666666666667	0.333333333333333	0	0	1	0	0	0.738381040320099	0.883861701036216	1	0.927670052323792	0.90448343079922	0.0423510492231047	21.9392830523514	0.86227300550908	0.261694707	0.116228970	0.000102585	0.072425113	0.095609356	0.118485843	0.137361510	-21.768374903
4xh2c	4xh2	c	2015-01-04	2	0.226	0.224	0.258	Nocula-Lugowska, M., Lugowski, M., Salgia, R., Kossiakoff, A.A.	J.Mol.Biol.	26087144	18	0.0789473684210526	7.507	11	0.818181818181818	1	0	0	0.875	0.125	0	0	0.976300400123115	0.883861701036216	0.776033651379912	0.927670052323792	0.90448343079922	2.01446268130788e-05	14.1126807278743	0.727504590899816	0.023799754	0.116228970	0.224045958	0.072425113	0.095609356	0.000307755	0.271337710	-21.749460249
5dzkq	5dzk	q	2015-09-25	3.07	0.2	0.198	0.232	Li, M., Kandror, O., Akopian, T., Dharkar, P., Wlodawer, A., Maurizi, M.R., Goldberg, A.L.	J.Biol.Chem.	26858247	3	0.014018691588785	2.753	3	0	0	1	0	0	1	0	0.0526315789473684	0.469067405355494	0.883861701036216	1	0.927670052323792	0.983892479737355	0.614115698218162	25.2305656565657	0.894919404203224	0.530980714	0.116228970	0.000102585	0.072425113	0.016208453	0.462864177	0.104636849	-21.745045836
3gdvE	3gdv	E	2009-02-24	2.49	0.193	0.191	0.224	Sohn, J., Grant, R.A., Sauer, R.T.	Structure	19836340	3	0.00882352941176471	2.262	3	1	1	0	0	1	0	0	0	1	0.883861701036216	0.621627167333539	0.927670052323792	0.90448343079922	0.0438684602655424	26.3807151515151	0.903999183840033	0.000102585	0.116228970	0.378436602	0.072425113	0.095609356	0.120640131	0.095609356	-21.743831949
3l72V	3l72	V	2009-12-27	3.06	0.264	0.264	0.294	Huang, L., Berry, E.A.	To be Published	-	47	0.105381165919283	33.03	43	0.0967741935483871	0.793103448275862	0.103448275862069	0.103448275862069	0.91304347826087	0.0869565217391304	0	0	0.599056119831743	0.925618138914538	0.688827331486611	0.927670052323792	0.90448343079922	6.17039148867563e-08	46.8041828887876	0.980718220771271	0.401005334	0.074476816	0.311243332	0.072425113	0.095609356	0.000307755	0.019286007	-21.685495559
2bcdB	2bcd	B	2005-10-19	2.1	0.223	0.221	0.264	Maynes, J.T., Luu, H.A., Cherney, M.M., Andersen, R.J., Williams, D., Holmes, C.F., James, M.N.	J.Mol.Biol.	16343532	5	0.0154798761609907	4.29	5	0	NA	NA	NA	0	1	0	0.142857142857143	0.469067405355494	0.883861701036216	1	0.927670052323792	0.994459833795014	0.228527236144088	5.44893888032871	0.414813303407468	0.530980714	0.116228970	0.000102585	0.072425113	0.005642183	0.254205991	0.584735330	-21.678932867
4fjpB	4fjp	B	2012-06-12	1.68	0.165	0.163	0.208	Shukla, P.K., Gautam, L., Sinha, M., Kaur, P., Sharma, S., Singh, T.P.	To be Published	-	6	0.017910447761194	4.132	6	0.833333333333333	0.75	0	0.25	0.75	0.25	0	0	0.978249717861906	0.971991381963681	0.906843131219862	0.927670052323792	0.90448343079922	0.00134064798103033	44.6211388888889	0.976739440930422	0.021850636	0.028108330	0.093249897	0.072425113	0.095609356	0.042059910	0.023286828	-21.668901308
3doxQ	3dox	Q	2008-07-07	2	0.197	0.197	0.236	Bihani, S., Das, A., Prashar, V., Ferrer, J.-L., Hosur, M.V.	Proteins	18704947	3	0.0147783251231527	2.139	3	1	1	0	0	1	0	0	0	1	0.883861701036216	0.621627167333539	0.927670052323792	0.90448343079922	0.0215178497721902	21.9073876751707	0.861558865537645	0.000102585	0.116228970	0.378436602	0.072425113	0.095609356	0.092839557	0.138079606	-21.638211439
3o37H	3o37	H	2010-07-23	2	-66.6	0.227	0.254	Tsai, W.W., Wang, Z., Yiu, T.T., Akdemir, K.C., Xia, W., Winter, S., Tsai, C.Y., Shi, X., Schwarzer, D., Plunkett, W., Aronow, B., Gozani, O., Fischle, W., Hung, M.C., Patel, D.J., Barton, M.C.	Nature	21164480	10	0.0543478260869565	6.201	10	0.7	0.875	0.125	0	0.875	0.125	0	0	0.966553811429158	0.883861701036216	0.776033651379912	0.927670052323792	0.90448343079922	1.0188080418723e-06	16.7024637850467	0.781983268720669	0.033545343	0.116228970	0.224045958	0.072425113	0.095609356	0.000307755	0.217275339	-21.628436267
3stjZ	3stj	Z	2011-07-11	2.6	0.186	0.184	0.212	Sawa, J., Malet, H., Krojer, T., Canellas, F., Ehrmann, M., Clausen, T.	J.Biol.Chem.	21685389	7	0.0202898550724638	4.409	7	NA	NA	NA	NA	NA	NA	NA	NA	0.512978352313532	0.883861701036216	0.621627167333539	0.927670052323792	0.90448343079922	4.80212632690005e-05	55.6368701298701	0.99112426035503	0.487074272	0.116228970	0.378436602	0.072425113	0.095609356	0.000307755	0.008924908	-21.621039729
1p16D	1p16	D	2003-04-11	2.7	0.2	0.2	0.266	Fabrega, C., Shen, V., Shuman, S., Lima, C.D.	Mol.Cell	12820968	21	0.0531645569620253	12.862	17	0.470588235294118	0.666666666666667	0.166666666666667	0.166666666666667	0.928571428571429	0.0714285714285714	0	0	0.92038575972094	0.955576074689648	0.666461475325741	0.927670052323792	0.90448343079922	0.000150300038439701	79.4338145555409	0.998265660069374	0.079708658	0.044521953	0.333606894	0.072425113	0.095609356	0.027390234	0.001846533	-21.603643080
4dm9Y	4dm9	Y	2012-02-07	2.35	0.199	0.197	0.25	Davies, C.W., Chaney, J., Korbel, G., Ringe, D., Petsko, G.A., Ploegh, H., Das, C.	Bioorg.Med.Chem.Lett.	22617491	5	0.0219298245614035	4.657	5	0.2	0	0	1	1	0	0	0.0714285714285714	0.780547860880271	1	0.621627167333539	0.927670052323792	0.988817071919565	0.817198145453194	25.5790594974132	0.897775964088961	0.219532212	0.000102585	0.378436602	0.072425113	0.011284366	0.595199015	0.101867050	-21.585265866
3u72B	3u72	B	2011-10-13	2.2	0.196	0.194	0.23	Shukla, P.K., Gautam, L., Sinha, M., Kaur, P., Sharma, S., Singh, T.P.	To be Published	-	6	0.017910447761194	4.037	6	0.833333333333333	0.5	0	0.5	1	0	0	0	0.978249717861906	0.994152046783626	0.621627167333539	0.927670052323792	0.90448343079922	0.00073906255615955	39.4763700384123	0.964701081411957	0.021850636	0.005949938	0.378436602	0.072425113	0.095609356	0.036417727	0.035289290	-21.549168530
4jj8C	4jj8	C	2013-03-07	2.94	0.194	0.193	0.216	Vickers, C.J., Gonzalez-Paez, G.E., Wolan, D.W.	Acs Chem.Biol.	23614665	6	0.0235294117647059	5.423	6	0.666666666666667	0	0	1	1	0	0	0	0.965322663383605	1	0.621627167333539	0.927670052323792	0.90448343079922	0.575051603372925	24.9517417311752	0.892266884309325	0.034776364	0.000102585	0.378436602	0.072425113	0.095609356	0.441116126	0.107304062	-21.538564100
3chfD	3chf	D	2008-03-09	1.95	0.176	0.176	0.197	Andersen, O.A., Nathubhai, A., Dixon, M.J., Eggleston, I.M., van Aalten, D.M.	Chem.Biol.	18355729	5	0.0115473441108545	4.295	5	0.2	NA	NA	NA	0	1	0	0	0.780547860880271	0.883861701036216	1	0.927670052323792	0.90448343079922	0.228527236144088	26.2788560606061	0.90308100387676	0.219532212	0.116228970	0.000102585	0.072425113	0.095609356	0.254205991	0.096532622	-21.533438280
3rl7K	3rl7	K	2011-04-19	2.3	0.194	0.192	0.231	Zhang, Z., Li, H., Chen, L., Lu, X., Zhang, J., Xu, P., Lin, K., Wu, G.	Plos One	21858148	11	0.102803738317757	4.474	5	1	1	0	0	0.8	0.2	0	0	1	0.883861701036216	0.867754180773571	0.927670052323792	0.90448343079922	0.471840881394648	25.1616802168022	0.894205264231789	0.000102585	0.116228970	0.132334838	0.072425113	0.095609356	0.387053755	0.105354945	-21.531729163
4nl8D	4nl8	D	2013-11-13	4.08	0.243	0.24	0.298	Bhattacharyya, B., George, N.P., Thurmes, T.M., Zhou, R., Jani, N., Wessel, S.R., Sandler, S.J., Ha, T., Keck, J.L.	Proc.Natl.Acad.Sci.USA	24379377	10	0.0133868808567604	3.779	5	0	0	0.333333333333333	0.666666666666667	0.6	0.4	0	0	0.469067405355494	0.996306555863343	0.963270749974351	0.927670052323792	0.90448343079922	0.0193556377923327	54.94515625	0.990512140379514	0.530980714	0.003795650	0.036828067	0.072425113	0.095609356	0.090890439	0.009540419	-21.531429270
4queE	4que	E	2014-07-10	1.84	0.182	0.18	0.223	Cade, C., Swartz, P., MacKenzie, S.H., Clark, A.C.	Biochemistry	25343534	5	0.0180505415162455	3.771	5	0.6	0.333333333333333	0.333333333333333	0.333333333333333	0.2	0.8	0	0	0.952190417564379	0.984713245101057	0.990868985328819	0.927670052323792	0.90448343079922	0.0193556377923327	25.2963947163947	0.89542950418282	0.047907263	0.015387772	0.009232663	0.072425113	0.095609356	0.090890439	0.104123923	-21.530638787
2pehC	2peh	C	2007-04-03	2.11	0.211	0.208	0.273	Corsini, L., Bonna, S., Basquin, J., Hothorn, M., Scheffzek, K., Valcarcel, J., Sattler, M.	Nat.Struct.Mol.Biol.	17589525	10	0.0952380952380952	7.113	10	1	1	0	0	0.888888888888889	0.111111111111111	0	0	1	0.883861701036216	0.744434184877398	0.927670052323792	0.90448343079922	0.000229908330991722	1.6406750339213	0.221077331156907	0.000102585	0.116228970	0.255642183	0.072425113	0.095609356	0.027390234	0.778929011	-21.521078002
1vwgP	1vwg	P	1997-03-03	1.46	0.201	0.201	0.237	Katz, B.A., Cass, R.T.	J.Biol.Chem.	9148939	10	0.0813008130081301	4.378	8	0.75	0.714285714285714	0.285714285714286	0	1	0	0	0	0.973325125679696	0.883861701036216	0.621627167333539	0.927670052323792	0.90448343079922	1.91711496754683e-07	18.6928470863546	0.818098347276066	0.026774723	0.116228970	0.378436602	0.072425113	0.095609356	0.000307755	0.181267952	-21.510867724
5dzkS	5dzk	S	2015-09-25	3.07	0.2	0.198	0.232	Li, M., Kandror, O., Akopian, T., Dharkar, P., Wlodawer, A., Maurizi, M.R., Goldberg, A.L.	J.Biol.Chem.	26858247	3	0.014018691588785	2.811	3	0	1	0	0	0	1	0	0.0526315789473684	0.469067405355494	0.883861701036216	1	0.927670052323792	0.983892479737355	0.792714386918892	24.9477702970297	0.892164864313405	0.530980714	0.116228970	0.000102585	0.072425113	0.016208453	0.576836274	0.107406648	-21.498794716
2d1kC	2d1k	C	2005-08-26	2.5	0.22	0.217	0.284	Lee, S.H., Kerff, F., Chereau, D., Ferron, F., Klug, A., Dominguez, R.	Structure	17292833	32	0.0853333333333333	21.732	29	0.413793103448276	0.814814814814815	0.185185185185185	0	0.84	0.16	0.00440528634361234	0	0.906432748538012	0.883861701036216	0.80855647891659	0.930440135426285	0.90448343079922	5.21884989012366e-07	24.7221926727498	0.889410324423587	0.093660238	0.116228970	0.191526467	0.069655314	0.095609356	0.000307755	0.110176446	-21.476562112
2zd7C	2zd7	C	2007-11-20	1.85	-66.6	0.232	0.255	Park, Y.J., Sudhoff, K.B., Andrews, A.J., Stargell, L.A., Luger, K.	Nat.Struct.Mol.Biol.	-	13	0.0492424242424242	8.157	13	0.538461538461538	0.909090909090909	0	0.0909090909090909	1	0	0	0	0.940391915461168	0.919975377039089	0.621627167333539	0.927670052323792	0.90448343079922	5.81249375040823e-08	23.1460160111756	0.874719445011222	0.059704555	0.080118999	0.378436602	0.072425113	0.095609356	0.000307755	0.124846122	-21.453861174
4y8oc	4y8o	c	2015-02-16	2.7	0.21	0.209	0.231	Huber, E.M., de Bruin, G., Heinemeyer, W., Paniagua Soriano, G., Overkleeft, H.S., Groll, M.	J.Am.Chem.Soc.	26020686	5	0.0173611111111111	4.712	5	0	1	0	0	0	1	0.0769230769230769	0	0.469067405355494	0.883861701036216	1	0.985123627782908	0.90448343079922	0.915306045639461	28.8526914600551	0.919710263211589	0.530980714	0.116228970	0.000102585	0.014977431	0.095609356	0.681883463	0.079913828	-21.428438420
2b05L	2b05	L	2005-09-13	2.55	0.259	0.258	0.302	Papagrigoriou, E., Elkins, J., Arrowsmith, C., Zhao, Y., Debreczeni, E.J., Edwards, A., Weigelt, J., Doyle, D., von Delft, F., Turnbull, A., Yang, X.	TO BE PUBLISHED	-	6	0.024390243902439	3.938	6	1	1	0	0	1	0	0	0	1	0.883861701036216	0.621627167333539	0.927670052323792	0.90448343079922	0.000401749121050643	7.40286931818181	0.51020199959192	0.000102585	0.116228970	0.378436602	0.072425113	0.095609356	0.033032417	0.489125975	-21.406805138
1zy1E	1zy1	E	2005-06-09	3	-66.6	0.226	0.256	Fieulaine, S., Juillan-Binard, C., Serero, A., Dardel, F., Giglione, C., Meinnel, T., Ferrer, J.-L.	J.Biol.Chem.	16192279	3	0.0152284263959391	2.774	3	0	1	0	0	0	1	0.0526315789473684	0.0454545454545455	0.469067405355494	0.883861701036216	1	0.971991381963681	0.979993844259772	0.672212283029014	13.5325892857143	0.713119771475209	0.530980714	0.116228970	0.000102585	0.028108330	0.020106689	0.499589659	0.285597046	-21.395573803
4b1uM	4b1u	M	2012-07-12	2	0.197	0.195	0.236	Mouilleron, S., Wiezlak, M., O'Reilly, N., Treisman, R., Mcdonald, N.Q.	Structure	23041370	32	0.0851063829787234	14.492	30	0.9	0.964285714285714	0	0.0357142857142857	0.95	0.05	0	0	0.980506822612086	0.891864163332307	0.641941110085154	0.927670052323792	0.90448343079922	2.60542032962037e-14	12.1349684188563	0.673536013058559	0.019593763	0.108227329	0.358124744	0.072425113	0.095609356	0.000307755	0.325194912	-21.365161714
4y8qf	4y8q	f	2015-02-16	2.6	0.207	0.206	0.228	Huber, E.M., de Bruin, G., Heinemeyer, W., Paniagua Soriano, G., Overkleeft, H.S., Groll, M.	J.Am.Chem.Soc.	26020686	5	0.0173611111111111	4.833	5	0	1	0	0	0	1	0.0769230769230769	0	0.469067405355494	0.883861701036216	1	0.985123627782908	0.90448343079922	0.998212418708346	31.2514162077105	0.933380942664762	0.530980714	0.116228970	0.000102585	0.014977431	0.095609356	0.882950349	0.066270004	-21.357239761
2gs6B	2gs6	B	2006-04-25	2.6	0.234	0.206	0.257	Zhang, X., Gureasko, J., Shen, K., Cole, P.A., Kuriyan, J.	Cell	16777603	13	0.0393939393939394	3.557	5	0.8	0.333333333333333	0.333333333333333	0.333333333333333	1	0	0	0	0.975890017441264	0.984713245101057	0.621627167333539	0.927670052323792	0.90448343079922	0.00556804107670307	55.0386998854525	0.990614160375434	0.024210094	0.015387772	0.378436602	0.072425113	0.095609356	0.060114895	0.009437833	-21.314087688
3m5nG	3m5n	G	2010-03-12	1.9	0.191	0.188	0.24	Romano, K.P., Ali, A., Royer, W.E., Schiffer, C.A.	Proc.Natl.Acad.Sci.USA	21084633	7	0.0344827586206897	4.297	7	0.428571428571429	1	0	0	0.857142857142857	0.142857142857143	0	0	0.912896275777162	0.883861701036216	0.802195547347902	0.927670052323792	0.90448343079922	2.35918989866452e-05	22.3426133786848	0.866251785349929	0.087197374	0.116228970	0.197886746	0.072425113	0.095609356	0.000307755	0.133360689	-21.285424396
4y8pd	4y8p	d	2015-02-16	2.8	0.197	0.196	0.22	Huber, E.M., de Bruin, G., Heinemeyer, W., Paniagua Soriano, G., Overkleeft, H.S., Groll, M.	J.Am.Chem.Soc.	26020686	5	0.0173611111111111	4.723	5	0	1	0	0	0	1	0.0769230769230769	0	0.469067405355494	0.883861701036216	1	0.985123627782908	0.90448343079922	0.928541295478701	26.8691666666667	0.906753723729851	0.530980714	0.116228970	0.000102585	0.014977431	0.095609356	0.697886746	0.092839557	-21.255316456
3h1lI	3h1l	I	2009-04-12	3.21	0.268	0.267	0.295	Berry, E.A., Huang, L.S., Lee, D.W., Daldal, F., Nagai, K., Minagawa, N.	Biochim.Biophys.Acta	20025846	47	0.105381165919283	35.776	46	0.0645161290322581	0.793103448275862	0.137931034482759	0.0689655172413793	0.956521739130435	0.0434782608695652	0	0	0.538011695906433	0.904586026469683	0.63609315686878	0.927670052323792	0.90448343079922	1.50555561886989e-07	48.0634003189793	0.982758620689655	0.462043496	0.095506771	0.363972097	0.072425113	0.095609356	0.000307755	0.017234304	-21.251077792
4y75f	4y75	f	2015-02-13	2.8	0.19	0.189	0.215	Huber, E.M., de Bruin, G., Heinemeyer, W., Paniagua Soriano, G., Overkleeft, H.S., Groll, M.	J.Am.Chem.Soc.	26020686	5	0.0173611111111111	4.831	5	0	0.5	0.5	0	0	1	0.0769230769230769	0	0.469067405355494	0.883861701036216	1	0.985123627782908	0.90448343079922	0.998212418708346	29.4487344632768	0.9234850030606	0.530980714	0.116228970	0.000102585	0.014977431	0.095609356	0.882950349	0.076118178	-21.218690022
1w85J	1w85	J	2004-09-16	2	0.178	0.176	0.215	Frank, R.A.W., Titman, C.M., Pratap, J.V., Luisi, B.F., Perham, R.N.	Science	15514159	49	0.133152173913043	27.639	35	0.4	0.838709677419355	0.129032258064516	0.032258064516129	0.952380952380952	0.0476190476190476	0	0.00320512820512821	0.905714578844773	0.890325228275367	0.640196983687288	0.927670052323792	0.90827947060634	2.11281950161182e-05	28.8162186240083	0.919506223219751	0.094378334	0.109766106	0.359868691	0.072425113	0.091813705	0.000307755	0.080118999	-21.215506558
4y8qd	4y8q	d	2015-02-16	2.6	0.207	0.206	0.228	Huber, E.M., de Bruin, G., Heinemeyer, W., Paniagua Soriano, G., Overkleeft, H.S., Groll, M.	J.Am.Chem.Soc.	26020686	5	0.0173611111111111	4.782	5	0	1	0	0	0	1	0.0769230769230769	0	0.469067405355494	0.883861701036216	1	0.985123627782908	0.90448343079922	0.983234647077703	27.3000264410365	0.909304223627831	0.530980714	0.116228970	0.000102585	0.014977431	0.095609356	0.798009848	0.090274928	-21.149265388
3zirC	3zir	C	2013-01-10	2.3	0.177	0.175	0.202	Chang, C.-W., Counago, R.M., Williams, S.J., Boden, M., Kobe, B.	Traffic	23910026	11	0.0238611713665944	3.718	6	1	1	0	0	1	0	0	0	1	0.883861701036216	0.621627167333539	0.927670052323792	0.90448343079922	9.89033440766182e-05	-1.27327586206896	0.0934503162619874	0.000102585	0.116228970	0.378436602	0.072425113	0.095609356	0.023286828	0.906955273	-21.138933604
1z56H	1z56	H	2005-03-17	3.92	0.403	0.4	0.467	Dore, A.S., Furnham, N., Davies, O.R., Sibanda, B.L., Chirgadze, D.Y., Jackson, S.P., Pellegrini, L., Blundell, T.L.	DNA REPAIR	16388993	7	0.0265151515151515	1.697	7	NA	NA	NA	NA	NA	NA	NA	NA	0.512978352313532	0.883861701036216	0.621627167333539	0.927670052323792	0.90448343079922	1.77343381965961e-14	50.3218827586207	0.985513160579474	0.487074272	0.116228970	0.378436602	0.072425113	0.095609356	0.000307755	0.014567091	-21.131120790
1xj7B	1xj7	B	2004-09-22	2.7	-66.6	0.234	0.32	Estebanez-Perpina, E., Moore, J.M.R., Mar, E., Delgado-Rodrigues, E., Nguyen, P., Baxter, J.D., Buehrer, B.M., Webb, P., Fletterick, R.J., Guy, R.K.	J.Biol.Chem.	15563469	9	0.0350194552529183	5.97	9	0.333333333333333	0.714285714285714	0.285714285714286	0	1	0	0	0	0.882630552990664	0.883861701036216	0.621627167333539	0.927670052323792	0.90448343079922	3.62655940122874e-05	32.7200649350649	0.939298102428076	0.117459992	0.116228970	0.378436602	0.072425113	0.095609356	0.000307755	0.060422651	-21.130840504
1ow7F	1ow7	F	2003-03-28	2.6	0.239	0.237	0.269	Hoellerer, M.K., Noble, M.E.M., Labesse, G., Werner, J.M., Arold, S.T.	Structure	14527389	13	0.0807453416149068	9.198	12	0.916666666666667	1	0	0	1	0	0	0	0.980917205293937	0.883861701036216	0.621627167333539	0.927670052323792	0.90448343079922	0.00190899821226902	76.1359397163121	0.997653540093858	0.019183422	0.116228970	0.378436602	0.072425113	0.095609356	0.046368486	0.002462043	-21.128194265
3mt61	3mt6	1	2010-04-30	1.9	0.178	0.178	0.204	Li, D.H., Chung, Y.S., Gloyd, M., Joseph, E., Ghirlando, R., Wright, G.D., Cheng, Y.Q., Maurizi, M.R., Guarne, A., Ortega, J.	Chem.Biol.	20851345	7	0.0338164251207729	6.221	7	0.142857142857143	0.333333333333333	0.666666666666667	0	0.333333333333333	0.666666666666667	0.137931034482759	0.189189189189189	0.697650559146404	0.883861701036216	0.99015081563558	0.995793577511029	0.998050682261209	0.438588669099017	5.34558634742741	0.4107325035707	0.302421009	0.116228970	0.009950759	0.004308576	0.002051703	0.370434961	0.588838736	-21.117148008
3vvrB	3vvr	B	2012-07-27	3	0.271	0.266	0.309	Tanaka, Y., Hipolito, C.J., Maturana, A.D., Ito, K., Kuroda, T., Higuchi, T., Katoh, T., Kato, H.E., Hattori, M., Kumazaki, K., Tsukazaki, T., Ishitani, R., Suga, H., Nureki, O.	Nature	23535598	12	0.0260303687635575	8.992	12	0.0833333333333333	0.333333333333333	0.555555555555556	0.111111111111111	0.5	0.5	0	0	0.576279880989022	0.931876474812763	0.985841797476147	0.927670052323792	0.90448343079922	0.000717979406429421	60.2664166666667	0.993470720261171	0.423779237	0.068219122	0.014259335	0.072425113	0.095609356	0.036417727	0.006565449	-21.105237217
3lu9F	3lu9	F	2010-02-17	1.8	0.195	0.193	0.236	Gandhi, P.S., Chen, Z., Di Cera, E.	J.Biol.Chem.	20236938	25	0.0965250965250965	12.841	19	0.578947368421053	0.647058823529412	0.235294117647059	0.117647058823529	0.823529411764706	0.176470588235294	0	0	0.946445060018467	0.932389453165076	0.831435313429773	0.927670052323792	0.90448343079922	2.13973877154602e-08	6.54322001137558	0.472454601101816	0.053652031	0.067706196	0.168649979	0.072425113	0.095609356	0.000307755	0.526774723	-21.097617565
3o37F	3o37	F	2010-07-23	2	-66.6	0.227	0.254	Tsai, W.W., Wang, Z., Yiu, T.T., Akdemir, K.C., Xia, W., Winter, S., Tsai, C.Y., Shi, X., Schwarzer, D., Plunkett, W., Aronow, B., Gozani, O., Fischle, W., Hung, M.C., Patel, D.J., Barton, M.C.	Nature	21164480	10	0.0543478260869565	6.594	10	0.5	1	0	0	0.875	0.125	0	0	0.938750384733764	0.883861701036216	0.776033651379912	0.927670052323792	0.90448343079922	1.14558375724125e-05	16.6630426540284	0.781065088757396	0.061345917	0.116228970	0.224045958	0.072425113	0.095609356	0.000307755	0.218198605	-21.020565395
3vqmV	3vqm	V	2012-03-26	2.55	0.224	0.224	0.275	Hanazono, Y., Takeda, K., Yohda, M., Miki, K.	J.Mol.Biol.	22613762	5	0.0434782608695652	4.129	5	1	0.666666666666667	0.333333333333333	0	1	0	0.0303030303030303	0	1	0.883861701036216	0.621627167333539	0.960295475530933	0.90448343079922	0.106738930998086	15.1734733893557	0.751887369924505	0.000102585	0.116228970	0.378436602	0.039803037	0.095609356	0.178190398	0.247025031	-21.003182218
4y6ze	4y6z	e	2015-02-13	2.7	0.193	0.191	0.216	Huber, E.M., de Bruin, G., Heinemeyer, W., Paniagua Soriano, G., Overkleeft, H.S., Groll, M.	J.Am.Chem.Soc.	26020686	5	0.0173611111111111	4.795	5	0	1	0	0	0	1	0.0769230769230769	0	0.469067405355494	0.883861701036216	1	0.985123627782908	0.90448343079922	0.98813035389644	25.3173611111111	0.895837584166497	0.530980714	0.116228970	0.000102585	0.014977431	0.095609356	0.816988100	0.103816167	-20.985999855
3iwmG	3iwm	G	2009-09-02	3.2	0.223	0.22	0.272	Zhang, S., Zhong, N., Xue, F., Kang, X., Ren, X., Chen, J., Jin, C., Lou, Z., Xia, B.	Protein Cell	21203949	6	0.0196078431372549	5.502	6	0	1	0	0	0	1	0.105263157894737	0	0.469067405355494	0.883861701036216	1	0.991587155022058	0.90448343079922	0.714531762103861	13.4306745435016	0.70914099163436	0.530980714	0.116228970	0.000102585	0.008514567	0.095609356	0.526979893	0.289495281	-20.963710721
2ql9G	2ql9	G	2007-07-12	2.14	0.197	0.191	0.225	Agniswamy, J., Fang, B., Weber, I.T.	Febs J.	17697120	5	0.0289017341040462	3.502	5	0.4	0.666666666666667	0.333333333333333	0	0.333333333333333	0.666666666666667	0	0	0.905714578844773	0.883861701036216	0.99015081563558	0.927670052323792	0.90448343079922	0.00413728291237965	47.0637195611453	0.981126300754948	0.094378334	0.116228970	0.009950759	0.072425113	0.095609356	0.055190808	0.018875667	-20.962270624
3iurC	3iur	C	2009-08-31	2.05	0.177	0.177	0.211	Li, M., Chen, C., Davies, D.R., Chiu, T.K.	J.Biol.Chem.	20444688	24	0.0346320346320346	4.129	5	0.6	0.333333333333333	0.333333333333333	0.333333333333333	0.5	0.5	0	0	0.952190417564379	0.984713245101057	0.985841797476147	0.927670052323792	0.90448343079922	0.106738930998086	32.3042073170732	0.937359722505611	0.047907263	0.015387772	0.014259335	0.072425113	0.095609356	0.178190398	0.062371769	-20.935245718
4i2wB	4i2w	B	2012-11-23	3.6	-66.6	0.235	0.285	Gazda, L., Pokrzywa, W., Hellerschmied, D., Lowe, T., Forne, I., Mueller-Planitz, F., Hoppe, T., Clausen, T.	Cell	23332754	10	0.0104058272632674	7.085	10	0.1	0.375	0.25	0.375	0.857142857142857	0.142857142857143	0	0.0108695652173913	0.622242741356315	0.985123627782908	0.802195547347902	0.927670052323792	0.940699702472556	0.000194823321380402	61.6400340136055	0.993878800244848	0.377821092	0.014977431	0.197886746	0.072425113	0.059396799	0.027390234	0.006155109	-20.931364416
3kdpG	3kdp	G	2009-10-23	3.5	0.243	0.242	0.286	Morth, J.P., Pedersen, B.P., Toustrup-Jensen, M.S., Sorensen, T.L., Petersen, J., Andersen, J.P., Vilsen, B., Nissen, P.	Nature	18075585	27	0.0270541082164329	21.753	27	0.333333333333333	0.88	0.12	0	0.952380952380952	0.0476190476190476	0	0	0.882630552990664	0.883861701036216	0.640196983687288	0.927670052323792	0.90448343079922	0.000875231747687437	106.218479020979	0.999489900020404	0.117459992	0.116228970	0.359868691	0.072425113	0.095609356	0.039084941	0.000615511	-20.923629476
1w88J	1w88	J	2004-09-16	2.3	0.202	0.199	0.262	Frank, R.A.W., Titman, C.M., Pratap, J.V., Luisi, B.F., Perham, R.N.	Science	15514159	49	0.133152173913043	33.567	43	0.348837209302326	0.975609756097561	0.024390243902439	0	0.9	0.1	0.00319488817891374	0	0.882938340002052	0.883861701036216	0.720221606648199	0.929208987380733	0.90448343079922	6.05892090838167e-07	25.4015009256553	0.896245664150173	0.117152236	0.116228970	0.279852277	0.070886336	0.095609356	0.000307755	0.103405827	-20.919428857
4h3qB	4h3q	B	2012-09-14	2.2	0.184	0.181	0.232	Gogl, G., Toeroe, I., Remenyi, A.	Acta Crystallogr.,Sect.D	23519423	13	0.0359116022099447	9.523	12	0.666666666666667	0.7	0.1	0.2	0.555555555555556	0.444444444444444	0	0.00833333333333333	0.965322663383605	0.963373345644814	0.966553811429158	0.927670052323792	0.927157073971478	0.00866774300663396	33.8907389162562	0.94511324219547	0.034776364	0.036725482	0.033545343	0.072425113	0.072938039	0.069039803	0.054780468	-20.878799803
3cojL	3coj	L	2008-03-28	3.21	0.26	0.257	0.308	Shen, Y., Tong, L.	Biochemistry	18452305	13	0.0553191489361702	4.148	10	0.6	0.714285714285714	0	0.285714285714286	1	0	0	0	0.952190417564379	0.97650559146404	0.621627167333539	0.927670052323792	0.90448343079922	3.31311646908437e-13	-2.92020568663037	0.0580493776780249	0.047907263	0.023594584	0.378436602	0.072425113	0.095609356	0.000307755	0.942347148	-20.875206433
1pwvC	1pwv	C	2003-07-02	2.85	0.231	0.231	0.279	Turk, B.E., Wong, T.Y., Schwarzenbacher, R., Jarrell, E.T., Leppla, S.H., Collier, R.J., Liddington, R.C., Cantley, L.C.	Nat.Struct.Mol.Biol.	14718924	20	0.0257731958762887	7.219	9	0.333333333333333	0.428571428571429	0.428571428571429	0.142857142857143	0.666666666666667	0.333333333333333	0	0.00900900900900901	0.882630552990664	0.948804760439109	0.952190417564379	0.927670052323792	0.930747922437673	0.0252924360444214	61.1008855472013	0.993776780248929	0.117459992	0.051292573	0.047907263	0.072425113	0.069347558	0.098276570	0.006257694	-20.838094675
3ugwB	3ugw	B	2011-11-03	1.87	0.183	0.181	0.223	Shukla, P.K., Gautam, L., Sinha, M., Kaur, P., Sharma, S., Singh, T.P.	To be Published	-	6	0.017910447761194	4.392	6	0.833333333333333	0.5	0.25	0.25	0.75	0.25	0	0	0.978249717861906	0.971991381963681	0.906843131219862	0.927670052323792	0.90448343079922	0.00594532259744861	38.9437229437229	0.96296674148133	0.021850636	0.028108330	0.093249897	0.072425113	0.095609356	0.061038162	0.037033238	-20.832569121
4y75d	4y75	d	2015-02-13	2.8	0.19	0.189	0.215	Huber, E.M., de Bruin, G., Heinemeyer, W., Paniagua Soriano, G., Overkleeft, H.S., Groll, M.	J.Am.Chem.Soc.	26020686	5	0.0173611111111111	4.862	5	0	1	0	0	0	1	0.0769230769230769	0	0.469067405355494	0.883861701036216	1	0.985123627782908	0.90448343079922	0.999816827807088	25.009264957265	0.892470924301163	0.530980714	0.116228970	0.000102585	0.014977431	0.095609356	0.925112844	0.107098892	-20.830577742
4chxC	4chx	C	2013-12-04	2.45	0.196	0.192	0.249	Artola-Recolons, C., Lee, M., Bernardo-Garcia, N., Blazquez, B., Hesek, D., Bartual, S.G., Mahasenan, K.V., Lastochkin, E., Pi, H., Boggess, B., Meindl, K., Uson, I., Fisher, J.F., Mobashery, S., Hermoso, J.A.	Acs Chem.Biol.	24988330	7	0.0205278592375367	4.466	6	0.5	0	1	0	NA	NA	0	0.5	0.938750384733764	0.883861701036216	0.621627167333539	0.927670052323792	0.999794808659075	0.0087317266302649	16.6532151991231	0.7805549887778	0.061345917	0.116228970	0.378436602	0.072425113	0.000307755	0.069039803	0.218711531	-20.819607550
5awvL	5awv	L	2015-07-09	1.93	0.158	0.156	0.205	Liu, Y.C., Li, Y.S., Lyu, S.Y., Hsu, L.J., Chen, Y.H., Huang, Y.T., Chan, H.C., Huang, C.J., Chen, G.H., Chou, C.C., Tsai, M.D., Li, T.L.	Nat. Chem. Biol.	21478878	7	0.0133843212237094	4.397	7	NA	NA	NA	NA	NA	NA	NA	NA	0.512978352313532	0.883861701036216	0.621627167333539	0.927670052323792	0.90448343079922	4.50417321933378e-05	46.5795414475719	0.980106100795756	0.487074272	0.116228970	0.378436602	0.072425113	0.095609356	0.000307755	0.019901518	-20.819089689
3l73I	3l73	I	2009-12-27	3.04	0.26	0.259	0.293	Huang, L., Berry, E.A.	To be Published	-	47	0.105381165919283	37.157	46	0.0645161290322581	0.896551724137931	0.0689655172413793	0.0344827586206897	0.91304347826087	0.0869565217391304	0	0	0.538011695906433	0.891556376320919	0.688827331486611	0.927670052323792	0.90448343079922	3.59511765794979e-05	42.381615819364	0.972046521118139	0.462043496	0.108535084	0.311243332	0.072425113	0.095609356	0.000307755	0.027903160	-20.797865554
1dlkE	1dlk	E	1999-12-10	2.14	0.206	0.207	0.245	Mac Sweeney, A., Birrane, G., Walsh, M.A., O'Connell, T., Malthouse, J.P., Higgins, T.M.	Acta Crystallogr.,Sect.D	10713514	5	0.0217391304347826	4.648	5	0	1	0	0	NA	NA	0.428571428571429	0.428571428571429	0.469067405355494	0.883861701036216	0.621627167333539	0.999794808659075	0.999589617318149	0.798555957122955	8.65274509803922	0.564476637420934	0.530980714	0.116228970	0.378436602	0.000307755	0.000512926	0.579913828	0.434653262	-20.796596500
4y8ph	4y8p	h	2015-02-16	2.8	0.197	0.196	0.22	Huber, E.M., de Bruin, G., Heinemeyer, W., Paniagua Soriano, G., Overkleeft, H.S., Groll, M.	J.Am.Chem.Soc.	26020686	5	0.0173611111111111	4.787	5	0	0.5	0.5	0	0	1	0.0769230769230769	0	0.469067405355494	0.883861701036216	1	0.985123627782908	0.90448343079922	0.983234647077703	22.562791005291	0.869210365231585	0.530980714	0.116228970	0.000102585	0.014977431	0.095609356	0.798009848	0.130385720	-20.781628024
1n4sR	1n4s	R	2002-11-01	2.6	0.194	0.194	0.214	Taylor, J.S., Reid, T.S., Terry, K.L., Casey, P.J., Beese, L.S.	EMBO J.	14609943	11	0.0291777188328912	4.186	5	1	1	0	0	1	0	0	0	1	0.883861701036216	0.621627167333539	0.927670052323792	0.90448343079922	0.140397090638104	20.9550359077407	0.850132625994695	0.000102585	0.116228970	0.378436602	0.072425113	0.095609356	0.202810833	0.149363972	-20.778254840
1vwhP	1vwh	P	1997-03-03	1.48	0.198	0.198	0.239	Katz, B.A., Cass, R.T.	J.Biol.Chem.	9148939	10	0.0813008130081301	4.624	8	0.428571428571429	0.714285714285714	0.142857142857143	0.142857142857143	1	0	0	0	0.912896275777162	0.948804760439109	0.621627167333539	0.927670052323792	0.90448343079922	1.08112650089067e-06	14.412410697736	0.733829830646807	0.087197374	0.051292573	0.378436602	0.072425113	0.095609356	0.000307755	0.264977431	-20.768499624
4lkeH	4lke	H	2013-07-07	1.65	0.205	0.204	0.223	Kadam, R.U., Bergmann, M., Garg, D., Gabrieli, G., Stocker, A., Darbre, T., Reymond, J.-L.	Chemistry	24307364	4	0.0330578512396694	2.499	3	1	1	0	0	1	0	0	0	1	0.883861701036216	0.621627167333539	0.927670052323792	0.90448343079922	0.157070503111977	21.0192047619048	0.850948785962049	0.000102585	0.116228970	0.378436602	0.072425113	0.095609356	0.213377103	0.148543291	-20.732977147
3mt6u	3mt6	u	2010-04-30	1.9	0.178	0.178	0.204	Li, D.H., Chung, Y.S., Gloyd, M., Joseph, E., Ghirlando, R., Wright, G.D., Cheng, Y.Q., Maurizi, M.R., Guarne, A., Ortega, J.	Chem.Biol.	20851345	7	0.0338164251207729	6.367	7	0.142857142857143	0.333333333333333	0.333333333333333	0.333333333333333	0.666666666666667	0.333333333333333	0.137931034482759	0.162162162162162	0.697650559146404	0.984713245101057	0.952190417564379	0.995793577511029	0.995793577511029	0.648879061266968	7.16369473046638	0.498367680065293	0.302421009	0.015387772	0.047907263	0.004308576	0.004308576	0.486458761	0.500923266	-20.714806531
4d0zY	4d0z	Y	2014-04-30	2.2	0.197	0.196	0.234	Lira-Navarrete, E., Iglesias-Fernandez, J., Zandberg, W.F., Companon, I., Kong, Y., Corzana, F., Pinto, B.M., Clausen, H., Peregrina, J.M., Vocadlo, D., Rovira, C., Hurtado-Guerrero, R.	Angew.Chem.Int.Ed.Engl.	24954443	6	0.010507880910683	4.672	6	0.666666666666667	0.75	0.25	0	0.5	0.5	0.03125	0	0.965322663383605	0.883861701036216	0.985841797476147	0.961424027906022	0.90448343079922	0.0261104487036445	35.4790789473684	0.951642521934299	0.034776364	0.116228970	0.014259335	0.038674600	0.095609356	0.099199836	0.048215018	-20.704114409
3mt6m	3mt6	m	2010-04-30	1.9	0.178	0.178	0.204	Li, D.H., Chung, Y.S., Gloyd, M., Joseph, E., Ghirlando, R., Wright, G.D., Cheng, Y.Q., Maurizi, M.R., Guarne, A., Ortega, J.	Chem.Biol.	20851345	7	0.0338164251207729	6.213	7	0.285714285714286	0.333333333333333	0.666666666666667	0	0.666666666666667	0.333333333333333	0.137931034482759	0.216216216216216	0.844567559249	0.883861701036216	0.952190417564379	0.995793577511029	0.998461064943059	0.42505076489444	7.62231971153846	0.519689859212406	0.155519081	0.116228970	0.047907263	0.004308576	0.001641362	0.362535905	0.479585556	-20.660509383
4lkdM	4lkd	M	2013-07-07	2.31	0.216	0.215	0.247	Kadam, R.U., Bergmann, M., Garg, D., Gabrieli, G., Stocker, A., Darbre, T., Reymond, J.-L.	Chemistry	24307364	4	0.0330578512396694	2.373	3	0.333333333333333	0	0	1	1	0	0	0	0.882630552990664	1	0.621627167333539	0.927670052323792	0.90448343079922	0.0806718878720635	16.1955562659846	0.774535809018568	0.117459992	0.000102585	0.378436602	0.072425113	0.095609356	0.157673369	0.224661469	-20.611258671
3bt2B	3bt2	B	2007-12-27	2.5	0.23	0.229	0.272	Huai, Q., Zhou, A., Lin, L., Mazar, A.P., Parry, G.C., Callahan, J., Shaw, D.E., Furie, B., Furie, B.C., Huang, M.	Nat.Struct.Mol.Biol.	18376415	40	0.141342756183746	24.839	40	0.75	0.736842105263158	0.157894736842105	0.105263157894737	0.891891891891892	0.108108108108108	0	0.00237529691211401	0.973325125679696	0.926438904278239	0.723094285421155	0.927670052323792	0.905817174515235	7.46030544259773e-15	-26.7480816583954	0.00336665986533361	0.026774723	0.073656135	0.276979893	0.072425113	0.094275749	0.000307755	0.996717275	-20.588681936
5dzks	5dzk	s	2015-09-25	3.07	0.2	0.198	0.232	Li, M., Kandror, O., Akopian, T., Dharkar, P., Wlodawer, A., Maurizi, M.R., Goldberg, A.L.	J.Biol.Chem.	26858247	3	0.014018691588785	2.703	3	0	1	0	0	0	1	0	0	0.469067405355494	0.883861701036216	1	0.927670052323792	0.90448343079922	0.482304568038433	31.1354138613861	0.932768822689247	0.530980714	0.116228970	0.000102585	0.072425113	0.095609356	0.393208863	0.066885515	-20.580914127
3h1hV	3h1h	V	2009-04-12	3.16	0.253	0.253	0.291	Zhang, Z., Huang, L., Shulmeister, V.M., Chi, Y.I., Kim, K.K., Hung, L.W., Crofts, A.R., Berry, E.A., Kim, S.H.	Nature	9565029	47	0.105381165919283	35.374	44	0.032258064516129	0.793103448275862	0.206896551724138	0	0.956521739130435	0.0434782608695652	0	0	0.474504975890017	0.883861701036216	0.63609315686878	0.927670052323792	0.90448343079922	2.77505245119155e-05	43.8165301712119	0.975617220975311	0.525543701	0.116228970	0.363972097	0.072425113	0.095609356	0.000307755	0.024415265	-20.577631800
4bh7P	4bh7	P	2013-03-30	2.89	0.23	0.227	0.254	Khan, T., Salunke, D.M.	J.Immunol.	24790145	12	0.0540540540540541	7.214	9	0.555555555555556	0.285714285714286	0.285714285714286	0.428571428571429	1	0	0.027027027027027	0.0480769230769231	0.943161998563661	0.986970349851236	0.621627167333539	0.958346157792141	0.981737970657638	0.0252924360444214	33.9761836441894	0.945623342175066	0.056934756	0.013130899	0.378436602	0.041752154	0.018362741	0.098276570	0.054267542	-20.577577627
3h1cF	3h1c	F	2009-04-11	3.57	0.301	0.27	0.304	Nurmohamed, S., Vaidialingam, B., Callaghan, A.J., Luisi, B.F.	J.Mol.Biol.	19327365	41	0.0746812386156648	15.941	21	0.142857142857143	0.894736842105263	0.105263157894737	0	1	0	0	0	0.697650559146404	0.883861701036216	0.621627167333539	0.927670052323792	0.90448343079922	4.01756964065843e-05	37.7964601904069	0.959089981636401	0.302421009	0.116228970	0.378436602	0.072425113	0.095609356	0.000307755	0.040931473	-20.574582934
3cojK	3coj	K	2008-03-28	3.21	0.26	0.257	0.308	Shen, Y., Tong, L.	Biochemistry	18452305	13	0.0553191489361702	5.912	13	0.769230769230769	0.7	0.2	0.1	1	0	0	0.00819672131147541	0.973632912691084	0.925207756232687	0.621627167333539	0.927670052323792	0.926746691289628	8.07635992522554e-15	-3.23995327814738	0.0539685778412569	0.026466968	0.074887156	0.378436602	0.072425113	0.073348379	0.000307755	0.946450554	-20.574316154
1hazA	1haz	A	2001-04-10	1.4	0.199	0.199	0.202	Wilmouth, R.C., Edman, K., Neutze, R., Wright, P.A., Clifton, I.J., Schneider, T.R., Schofield, C.J., Hajdu, J.	Nat.Struct.Mol.Biol.	11473259	4	0.0166666666666667	1.78	4	0.75	0.5	0.5	0	1	0	0	0	0.973325125679696	0.883861701036216	0.621627167333539	0.927670052323792	0.90448343079922	6.72644315448285e-06	7.79486893248175	0.527239338910426	0.026774723	0.116228970	0.378436602	0.072425113	0.095609356	0.000307755	0.471994255	-20.553877246
4nndH	4nnd	H	2013-11-17	2.5	0.264	0.262	0.291	Wang, H., Yang, F., Yang, D., Du, Y.	To be Published	-	6	0.0206896551724138	3.962	5	0.4	0.5	0	0.5	0.5	0.5	0	0	0.905714578844773	0.994152046783626	0.985841797476147	0.927670052323792	0.90448343079922	0.0503939371417089	19.6469739837398	0.831462966741481	0.094378334	0.005949938	0.014259335	0.072425113	0.095609356	0.128436602	0.168034469	-20.543754421
2q5yB	2q5y	B	2007-06-03	2.3	-66.6	0.228	0.26	Sun, Y., Guo, H.C.	Protein Sci.	18287282	7	0.0460526315789474	1.703	3	1	0	1	0	1	0	0	0	1	0.883861701036216	0.621627167333539	0.927670052323792	0.90448343079922	0.00120298255849155	-3.62693653846154	0.0502958579881657	0.000102585	0.116228970	0.378436602	0.072425113	0.095609356	0.040828888	0.950041034	-20.531019574
1ytjI	1ytj	I	1996-08-01	2.5	0.174	0.174	0.285	Rose, R.B., Craik, C.S., Douglas, N.L., Stroud, R.M.	Biochemistry	8841139	5	0.0505050505050505	4.061	5	0.4	0.5	0.5	0	0	1	0	0	0.905714578844773	0.883861701036216	1	0.927670052323792	0.90448343079922	0.0808101272958576	-13.2047219413549	0.0108141195674352	0.094378334	0.116228970	0.000102585	0.072425113	0.095609356	0.157981124	0.989228560	-20.526250682
1n4sM	1n4s	M	2002-11-01	2.6	0.194	0.194	0.214	Taylor, J.S., Reid, T.S., Terry, K.L., Casey, P.J., Beese, L.S.	EMBO J.	14609943	11	0.0291777188328912	2.688	4	1	1	0	0	1	0	0	0	1	0.883861701036216	0.621627167333539	0.927670052323792	0.90448343079922	0.00411883259165177	3.05052995348838	0.291267088349316	0.000102585	0.116228970	0.378436602	0.072425113	0.095609356	0.055190808	0.708658186	-20.522744893
1gdnB	1gdn	B	2000-09-28	0.81	0.108	0.108	-66.6	Rypniewski, W.R., Ostergaard, P.R., Norregaard-Madsen, M., Dauter, M., Wilson, K.S.	Acta Crystallogr.,Sect.D	11134922	3	0.0133928571428571	2.26	3	1	1	0	0	1	0	0.0588235294117647	0	1	0.883861701036216	0.621627167333539	0.974658869395711	0.90448343079922	0.0438684602655424	-2.29711747572816	0.0686594572536217	0.000102585	0.116228970	0.378436602	0.025441116	0.095609356	0.120640131	0.931678293	-20.513301544
1n6eJ	1n6e	J	2002-11-10	2.6	0.254	0.254	0.288	Kim, J.-S., Groll, M., Musiol, H.-J., Behrendt, R., Kaiser, M., Moroder, L., Huber, R., Brandstetter, H.	J.Mol.Biol.	12470958	13	0.0121381886087768	8.092	11	0.727272727272727	0.666666666666667	0.333333333333333	0	0.75	0.25	0.0114942528735632	0	0.968708320508875	0.883861701036216	0.906843131219862	0.943777572586437	0.90448343079922	0.000514912623019333	46.5633392415942	0.980004080799837	0.031391055	0.116228970	0.093249897	0.056319245	0.095609356	0.034058268	0.020004103	-20.501601662
3rqeE	3rqe	E	2011-04-28	2.8	0.243	0.24	0.295	Li, X., Ji, W., Zhang, R., Folta-Stogniew, E., Min, W., Boggon, T.J.	J.Biol.Chem.	21632544	14	0.0654205607476635	7.507	10	0.3	1	0	0	0.875	0.125	0	0	0.853390786908792	0.883861701036216	0.776033651379912	0.927670052323792	0.90448343079922	0.00180576354736793	100.836768707483	0.999081820036727	0.146696758	0.116228970	0.224045958	0.072425113	0.095609356	0.046060730	0.001025851	-20.500198549
3cojM	3coj	M	2008-03-28	3.21	0.26	0.257	0.308	Shen, Y., Tong, L.	Biochemistry	18452305	13	0.0553191489361702	3.258	7	0.714285714285714	0.75	0.25	0	0.833333333333333	0.166666666666667	0	0	0.967990150815636	0.883861701036216	0.830306761054683	0.927670052323792	0.90448343079922	1.43011047032798e-08	-2.32518047051241	0.0681493572740257	0.032109151	0.116228970	0.169778416	0.072425113	0.095609356	0.000307755	0.932191219	-20.493177723
4y8gh	4y8g	h	2015-02-16	2.6	0.193	0.192	0.208	Huber, E.M., de Bruin, G., Heinemeyer, W., Paniagua Soriano, G., Overkleeft, H.S., Groll, M.	J.Am.Chem.Soc.	26020686	6	0.0208333333333333	5.465	6	0	1	0	0	0	1	0.0769230769230769	0	0.469067405355494	0.883861701036216	1	0.985123627782908	0.90448343079922	0.644399447212691	13.4905086245024	0.710875331564987	0.530980714	0.116228970	0.000102585	0.014977431	0.095609356	0.482868281	0.287751334	-20.492405510
1nb5S	1nb5	S	2002-12-02	2.4	-66.6	0.235	0.274	Jenko, S., Dolenc, I., Guncar, G., Dobersek, A., Podobnik, M., Turk, D.	J.Mol.Biol.	12581647	8	0.0363636363636364	3.824	6	0.666666666666667	0.6	0.2	0.2	0.5	0.5	0	0	0.965322663383605	0.963373345644814	0.985841797476147	0.927670052323792	0.90448343079922	0.000201445667159775	10.6631347962382	0.633646194654152	0.034776364	0.036725482	0.014259335	0.072425113	0.095609356	0.027390234	0.365203119	-20.491002342
1vwmP	1vwm	P	1997-03-03	1.6	0.198	0.198	0.243	Katz, B.A., Cass, R.T.	J.Biol.Chem.	9148939	8	0.0650406504065041	4.716	8	0.5	1	0	0	0.833333333333333	0.166666666666667	0	0	0.938750384733764	0.883861701036216	0.830306761054683	0.927670052323792	0.90448343079922	1.98419229973508e-06	7.34749620472783	0.508161599673536	0.061345917	0.116228970	0.169778416	0.072425113	0.095609356	0.000307755	0.491177677	-20.486522193
4uq3F	4uq3	F	2014-06-19	2.1	0.182	0.18	0.221	Lescar, J., Verhelst, S.H.L., Grotenbreg, G.M.	Angew.Chem.Int.Ed.Engl.	25348595	6	0.0218181818181818	5.72	6	0	1	0	0	0	1	0.08	0.0344827586206897	0.469067405355494	0.883861701036216	1	0.985328819123833	0.974453678054786	0.984777374380664	4.04037442396313	0.342481126300755	0.530980714	0.116228970	0.000102585	0.014772261	0.025646286	0.806524415	0.657263028	-20.483092861
4ya01	4ya0	1	2015-02-17	2.8	0.195	0.194	0.216	Huber, E.M., de Bruin, G., Heinemeyer, W., Paniagua Soriano, G., Overkleeft, H.S., Groll, M.	J.Am.Chem.Soc.	26020686	5	0.0173611111111111	4.848	5	0	1	0	0	0	1	0.0769230769230769	0	0.469067405355494	0.883861701036216	1	0.985123627782908	0.90448343079922	0.99906858382097	20.4075313283208	0.843297286268109	0.530980714	0.116228970	0.000102585	0.014977431	0.095609356	0.899569142	0.156134592	-20.481611777
1pn3C	1pn3	C	2003-06-12	2.8	0.212	0.212	0.249	Mulichak, A.M., Losey, H.C., Lu, W., Wawrzak, Z., Walsh, C.T., Garavito, R.M.	Proc.Natl.Acad.Sci.USA	12874381	7	0.0173267326732673	5.548	7	0.285714285714286	0	1	0	0	1	0	0	0.844567559249	0.883861701036216	1	0.927670052323792	0.90448343079922	0.0291827299798693	-9.20217256817256	0.018363599265456	0.155519081	0.116228970	0.000102585	0.072425113	0.095609356	0.103303242	0.981842429	-20.459095159
2fgeD	2fge	D	2005-12-21	2.1	0.209	0.206	0.256	Johnson, K.A., Bhushan, S., Hallberg, B.M., Frohn, A., Glaser, E., Eneqvist, T.	Embo J.	16601675	6	0.00603015075376884	4.254	6	0.666666666666667	1	0	0	0.666666666666667	0.333333333333333	0	0	0.965322663383605	0.883861701036216	0.952190417564379	0.927670052323792	0.90448343079922	0.00269537472934763	46.692478618942	0.980310140787594	0.034776364	0.116228970	0.047907263	0.072425113	0.095609356	0.049548625	0.019696348	-20.454308199
2b2vD	2b2v	D	2005-09-19	2.65	0.216	0.213	0.266	Flanagan, J.F., Mi, L.Z., Chruszcz, M., Cymborowski, M., Clines, K.L., Kim, Y., Minor, W., Rastinejad, F., Khorasanizadeh, S.	Nature	16372014	16	0.0855614973262032	4.978	6	0.666666666666667	0.333333333333333	0	0.666666666666667	0.5	0.5	0	0	0.965322663383605	0.996306555863343	0.985841797476147	0.927670052323792	0.90448343079922	0.103895968744882	5.53806945358789	0.420424403183024	0.034776364	0.003795650	0.014259335	0.072425113	0.095609356	0.175728355	0.579093147	-20.440854923
2pklB	2pkl	B	2007-04-17	2.49	0.23	-66.6	0.26	Estebanez-Perpina, E., Arnold, L.A., Arnold, A.A., Nguyen, P., Rodrigues, E.D., Mar, E., Bateman, R., Pallai, P., Shokat, K.M., Baxter, J.D., Guy, R.K., Webb, P., Fletterick, R.J.	Proc.Natl.Acad.Sci.Usa	17911242	4	0.0159362549800797	2.804	4	0.75	0	0.5	0.5	0.75	0.25	0	0	0.973325125679696	0.994152046783626	0.906843131219862	0.927670052323792	0.90448343079922	0.00881870026872982	18.4029538341158	0.811875127524995	0.026774723	0.005949938	0.093249897	0.072425113	0.095609356	0.069655314	0.187423061	-20.428413655
3mt6v	3mt6	v	2010-04-30	1.9	0.178	0.178	0.204	Li, D.H., Chung, Y.S., Gloyd, M., Joseph, E., Ghirlando, R., Wright, G.D., Cheng, Y.Q., Maurizi, M.R., Guarne, A., Ortega, J.	Chem.Biol.	20851345	7	0.0338164251207729	5.948	7	0.142857142857143	1	0	0	0.666666666666667	0.333333333333333	0.137931034482759	0.189189189189189	0.697650559146404	0.883861701036216	0.952190417564379	0.995793577511029	0.998050682261209	0.162035346698885	9.08433214072749	0.581003876759845	0.302421009	0.116228970	0.047907263	0.004308576	0.002051703	0.217070168	0.418034469	-20.422575421
4y8kc	4y8k	c	2015-02-16	2.6	0.21	0.209	0.236	Huber, E.M., de Bruin, G., Heinemeyer, W., Paniagua Soriano, G., Overkleeft, H.S., Groll, M.	J.Am.Chem.Soc.	26020686	5	0.0173611111111111	4.101	5	0.666666666666667	0.5	0.5	0	0.5	0.5	0.05	0	0.965322663383605	0.883861701036216	0.985841797476147	0.969631681543039	0.90448343079922	0.0973234097758394	36.0925194805195	0.952662721893491	0.034776364	0.116228970	0.014259335	0.030467788	0.095609356	0.170906853	0.047189167	-20.420151336
4yooX	4yoo	X	2015-03-12	2.4	0.2	0.195	0.242	Guiley, K.Z., Liban, T.J., Felthousen, J.G., Ramanan, P., Litovchick, L., Rubin, S.M.	Genes Dev.	25917549	20	0.0542005420054201	13.06	18	0.333333333333333	0.8	0.2	0	0.857142857142857	0.142857142857143	0	0.00540540540540541	0.882630552990664	0.883861701036216	0.802195547347902	0.927670052323792	0.913614445470401	6.35278862571696e-06	14.5846108382823	0.738624770455009	0.117459992	0.116228970	0.197886746	0.072425113	0.086479278	0.000307755	0.260155929	-20.419642914
3kd7G	3kd7	G	2009-10-22	2.85	0.271	0.271	0.283	Cortajarena, A.L., Wang, J., Regan, L.	Febs J.	20089039	6	0.048	4.014	6	0.333333333333333	1	0	0	0.8	0.2	0	0	0.882630552990664	0.883861701036216	0.867754180773571	0.927670052323792	0.90448343079922	0.000655033320919275	73.3655353535354	0.997143440114262	0.117459992	0.116228970	0.132334838	0.072425113	0.095609356	0.036417727	0.002974969	-20.419178557
1x27M	1x27	M	2005-04-20	2.7	0.247	0.247	0.317	Nasertorabi, F., Tars, K., Becherer, K., Kodandapani, R., Liljas, L., Vuori, K., Ely, K.R.	J.MOL.RECOG.	16245368	9	0.0538922155688623	3.698	5	0.6	0.666666666666667	0	0.333333333333333	0.75	0.25	0	0	0.952190417564379	0.984713245101057	0.906843131219862	0.927670052323792	0.90448343079922	0.0124775821031001	38.7738968553459	0.962660681493573	0.047907263	0.015387772	0.093249897	0.072425113	0.095609356	0.078067296	0.037340993	-20.395676980
4ya3c	4ya3	c	2015-02-17	2.7	0.203	0.202	0.22	Huber, E.M., de Bruin, G., Heinemeyer, W., Paniagua Soriano, G., Overkleeft, H.S., Groll, M.	J.Am.Chem.Soc.	26020686	5	0.0173611111111111	4.861	5	0	1	0	0	0	1	0.0769230769230769	0	0.469067405355494	0.883861701036216	1	0.985123627782908	0.90448343079922	0.999816827807088	19.7235714285714	0.832279126708835	0.530980714	0.116228970	0.000102585	0.014977431	0.095609356	0.925112844	0.167213787	-20.385057217
1tp3B	1tp3	B	2004-06-15	1.99	0.228	0.225	0.296	Saro, D., Martin, P., Vickrey, J.F., Griffin, A., Kovari, L.C., Spaller, M.R.	To be Published	-	6	0.0504201680672269	4.554	6	0.5	0.75	0	0.25	0.6	0.4	0	0.0169491525423729	0.938750384733764	0.971991381963681	0.963270749974351	0.927670052323792	0.953831948291782	0.0141274541763041	28.6877941495125	0.918690063252397	0.061345917	0.028108330	0.036828067	0.072425113	0.046265901	0.081965531	0.080939680	-20.378470811
4y1dD	4y1d	D	2015-02-07	1.93	0.189	0.187	0.231	Northfield, S.E., Wielens, J., Headey, S.J., Mulcair, M., Scanlon, M.J., Parker, M.W., Thompson, P.E., Chalmers, D.K.	To Be Published	-	6	0.0359281437125748	4.544	6	0.4	0	0.5	0.5	1	0	0.0434782608695652	0.0740740740740741	0.905714578844773	0.994152046783626	0.621627167333539	0.966861598440546	0.989124858930953	0.0134026613997517	16.0730727272727	0.771577229136911	0.094378334	0.005949938	0.378436602	0.033237587	0.010976611	0.080118999	0.227636438	-20.376835102
4tr9J	4tr9	J	2014-06-15	2.11	0.209	0.206	0.262	Nemetski, S.M., Cardozo, T.J., Bosch, G., Weltzer, R., O'Malley, K., Ejigiri, I., Kumar, K.A., Buscaglia, C.A., Nussenzweig, V., Sinnis, P., Levitskaya, J., Bosch, J.	Malar.J.	26289816	3	0.00813008130081301	2.349	3	0.333333333333333	0	0	1	1	0	0	0	0.882630552990664	1	0.621627167333539	0.927670052323792	0.90448343079922	0.0682816228777128	12.5990152908306	0.684044072638237	0.117459992	0.000102585	0.378436602	0.072425113	0.095609356	0.146491588	0.314628642	-20.348017930
1ltxP	1ltx	P	2002-05-21	2.7	0.224	0.224	0.272	Pylypenko, O., Rak, A., Reents, R., Niculae, A., Sidorovitch, V., Cioaca, M.D., Bessolitsyna, E., Thoma, N.H., Waldmann, H., Schlichting, I., Goody, R.S., Alexandrov, K.	Mol.Cell	12620235	4	0.00615384615384615	3.333	4	0.75	0	0	1	NA	NA	0	0	0.973325125679696	1	0.621627167333539	0.927670052323792	0.90448343079922	0.14562919850772	-14.4061884550085	0.00969189961232401	0.026774723	0.000102585	0.378436602	0.072425113	0.095609356	0.206503898	0.990356996	-20.336633704
1hqwB	1hqw	B	2000-12-20	2.4	0.175	0.175	0.237	Zhang, Z., Qian, M., Huang, Q., Jia, Y., Tang, Y., Wang, K., Cui, D., Li, M.	J.PROTEIN CHEM.	11330349	3	0.0126582278481013	2.118	3	0	0	0	1	0.666666666666667	0.333333333333333	0	0	0.469067405355494	1	0.952190417564379	0.927670052323792	0.90448343079922	0.0192819622818835	-1.71703125	0.0824321567027137	0.530980714	0.000102585	0.047907263	0.072425113	0.095609356	0.090069758	0.918034469	-20.321713090
5dzkP	5dzk	P	2015-09-25	3.07	0.2	0.198	0.232	Li, M., Kandror, O., Akopian, T., Dharkar, P., Wlodawer, A., Maurizi, M.R., Goldberg, A.L.	J.Biol.Chem.	26858247	3	0.014018691588785	2.794	3	0	1	0	0	0	1	0	0	0.469067405355494	0.883861701036216	1	0.927670052323792	0.90448343079922	0.732229619064647	31.593706122449	0.93491124260355	0.530980714	0.116228970	0.000102585	0.072425113	0.095609356	0.538059089	0.064731227	-20.300025370
1bbzB	1bbz	B	1998-04-28	1.65	0.205	0.205	0.266	Pisabarro, M.T., Serrano, L., Wilmanns, M.	J.Mol.Biol.	9698566	11	0.189655172413793	6.269	11	0.9	1	0	0	1	0	0	0	0.980506822612086	0.883861701036216	0.621627167333539	0.927670052323792	0.90448343079922	8.09704873867729e-09	0.563981132075472	0.168128953274842	0.019593763	0.116228970	0.378436602	0.072425113	0.095609356	0.000307755	0.831965531	-20.299300029
4jtaY	4jta	Y	2013-03-23	2.5	-66.6	0.21	0.236	Banerjee, A., Lee, A., Campbell, E., Mackinnon, R.	Elife	23705070	37	0.0719844357976654	23.367	37	0.945945945945946	0.542857142857143	0.428571428571429	0.0285714285714286	0.942857142857143	0.0571428571428571	0	0	0.981532779316713	0.887760336513799	0.647686467631066	0.927670052323792	0.90448343079922	1.30403184381729e-14	-54.5988088568195	0.0012242399510304	0.018567911	0.112330735	0.352379975	0.072425113	0.095609356	0.000307755	0.998871563	-20.275694343
4jtcY	4jtc	Y	2013-03-23	2.56	-66.6	0.237	0.262	Banerjee, A., Lee, A., Campbell, E., Mackinnon, R.	Elife	23705070	37	0.0719844357976654	20.141	37	0.945945945945946	0.485714285714286	0.485714285714286	0.0285714285714286	0.942857142857143	0.0571428571428571	0	0	0.981532779316713	0.887760336513799	0.647686467631066	0.927670052323792	0.90448343079922	1.36218153765596e-14	-69.8778226817043	0.000816159967353601	0.018567911	0.112330735	0.352379975	0.072425113	0.095609356	0.000307755	0.999281904	-20.275283623
1nh0J	1nh0	J	2002-12-18	1.03	0.131	0.13	0.165	Brynda, J., Rezacova, P., Fabry, M., Horejsi, M., Stouracova, R., Sedlacek, J., Soucek, M., Hradilek, M., Lepsik, M., Konvalinka, J.	J.Med.Chem.	15056001	5	0.0505050505050505	3.904	5	1	1	0	0	1	0	0	0	1	0.883861701036216	0.621627167333539	0.927670052323792	0.90448343079922	0.0376924833791579	8.51386028455285	0.558763517649459	0.000102585	0.116228970	0.378436602	0.072425113	0.095609356	0.113869512	0.440398030	-20.274182530
5dzku	5dzk	u	2015-09-25	3.07	0.2	0.198	0.232	Li, M., Kandror, O., Akopian, T., Dharkar, P., Wlodawer, A., Maurizi, M.R., Goldberg, A.L.	J.Biol.Chem.	26858247	3	0.014018691588785	2.761	3	0	1	0	0	0	1	0	0	0.469067405355494	0.883861701036216	1	0.927670052323792	0.90448343079922	0.642855810988518	29.6816235294118	0.92470924301163	0.530980714	0.116228970	0.000102585	0.072425113	0.095609356	0.481739844	0.074887156	-20.264850858
3o37E	3o37	E	2010-07-23	2	-66.6	0.227	0.254	Tsai, W.W., Wang, Z., Yiu, T.T., Akdemir, K.C., Xia, W., Winter, S., Tsai, C.Y., Shi, X., Schwarzer, D., Plunkett, W., Aronow, B., Gozani, O., Fischle, W., Hung, M.C., Patel, D.J., Barton, M.C.	Nature	21164480	10	0.0543478260869565	6.585	10	0.3	1	0	0	0.875	0.125	0	0	0.853390786908792	0.883861701036216	0.776033651379912	0.927670052323792	0.90448343079922	1.07856556145093e-05	17.7206796116505	0.800346867986125	0.146696758	0.116228970	0.224045958	0.072425113	0.095609356	0.000307755	0.198912597	-20.241266586
3hgzE	3hgz	E	2009-05-14	2.91	0.178	0.176	0.224	Guo, Q., Manolopoulou, M., Bian, Y., Schilling, A.B., Tang, W.J.	J.Mol.Biol.	19896952	37	0.0381836945304438	7.752	10	0.4	1	0	0	0.571428571428571	0.428571428571429	0	0.0113636363636364	0.905714578844773	0.883861701036216	0.965322663383605	0.927670052323792	0.941930850518108	0.00614365704562104	48.8732604975648	0.983574780657009	0.094378334	0.116228970	0.034776364	0.072425113	0.058165778	0.061448502	0.016413623	-20.240313910
4y8ge	4y8g	e	2015-02-16	2.6	0.193	0.192	0.208	Huber, E.M., de Bruin, G., Heinemeyer, W., Paniagua Soriano, G., Overkleeft, H.S., Groll, M.	J.Am.Chem.Soc.	26020686	6	0.0208333333333333	5.45	6	0	1	0	0	0	1	0.0769230769230769	0	0.469067405355494	0.883861701036216	1	0.985123627782908	0.90448343079922	0.626901161244966	10.0658359133127	0.612936135482555	0.530980714	0.116228970	0.000102585	0.014977431	0.095609356	0.470763233	0.385925318	-20.224246945
2ff4F	2ff4	F	2005-12-19	1.9	0.216	0.215	0.239	Alderwick, L.J., Molle, V., Kremer, L., Cozzone, A.J., Dafforn, T.R., Besra, G.S., Futterer, K.	Proc.Natl.Acad.Sci.Usa	16477027	9	0.0231958762886598	4.375	6	1	1	0	0	1	0	0	0	1	0.883861701036216	0.621627167333539	0.927670052323792	0.90448343079922	0.00531922973464665	-1.78845647252521	0.0809018567639257	0.000102585	0.116228970	0.378436602	0.072425113	0.095609356	0.059089044	0.919573246	-20.193959397
4xwos	4xwo	s	2015-01-29	2.75	0.198	0.196	0.247	Mateja, A., Paduch, M., Chang, H.Y., Szydlowska, A., Kossiakoff, A.A., Hegde, R.S., Keenan, R.J.	Science	25745174	41	0.115819209039548	16.11	21	NA	NA	NA	NA	NA	NA	NA	NA	0.512978352313532	0.883861701036216	0.621627167333539	0.927670052323792	0.90448343079922	8.83172627983468e-05	109.634898472597	0.999591920016323	0.487074272	0.116228970	0.378436602	0.072425113	0.095609356	0.023286828	0.000512926	-20.151172207
1zawY	1zaw	Y	2005-04-07	2.3	0.233	0.222	0.272	Diaconu, M., Kothe, U., Schluenzen, F., Fischer, N., Harms, J.M., Tonevitski, A.G., Stark, H., Rodnina, M.V., Wahl, M.C.	Cell	15989950	30	0.166666666666667	22.315	29	0.413793103448276	0.962962962962963	0.037037037037037	0	0.962962962962963	0.037037037037037	0	0	0.906432748538012	0.883861701036216	0.629834820970555	0.927670052323792	0.90448343079922	7.58862208218547e-06	16.5641825059102	0.779738828810447	0.093660238	0.116228970	0.370229791	0.072425113	0.095609356	0.000307755	0.219532212	-20.089054308
2hqwB	2hqw	B	2006-07-19	1.9	0.207	0.206	0.248	Ataman, Z.A., Gakhar, L., Sorensen, B.R., Hell, J.W., Shea, M.A.	Structure	18073110	24	0.162162162162162	16.48	22	0.409090909090909	0.9	0.1	0	0.842105263157895	0.157894736842105	0	0	0.906022365856161	0.883861701036216	0.808351287575664	0.927670052323792	0.90448343079922	9.70583339236702e-06	8.94741694011485	0.575800856967966	0.094070579	0.116228970	0.191731637	0.072425113	0.095609356	0.000307755	0.423266311	-20.086207328
4nz8C	4nz8	C	2013-12-11	2	0.153	0.15	0.208	Chen, L., Lin, Y.L., Peng, G., Li, F.	Proc.Natl.Acad.Sci.USA	23071329	6	0.00661521499448732	4.487	6	0.666666666666667	0	0.5	0.5	NA	NA	0	0.0256410256410256	0.965322663383605	0.994152046783626	0.621627167333539	0.927670052323792	0.967169385451934	0.00973010002103692	21.5292807646356	0.857069985717201	0.034776364	0.005949938	0.378436602	0.072425113	0.032929832	0.071091506	0.142593352	-20.085022702
5dzkT	5dzk	T	2015-09-25	3.07	0.2	0.198	0.232	Li, M., Kandror, O., Akopian, T., Dharkar, P., Wlodawer, A., Maurizi, M.R., Goldberg, A.L.	J.Biol.Chem.	26858247	3	0.014018691588785	2.712	3	0	1	0	0	0	1	0	0	0.469067405355494	0.883861701036216	1	0.927670052323792	0.90448343079922	0.506925021157164	25.0378226804124	0.89287900428484	0.530980714	0.116228970	0.000102585	0.072425113	0.095609356	0.406237177	0.106688551	-20.081386457
2cwgD	2cwg	D	1993-01-08	2	0.171	0.171	-66.6	Wright, C.S., Jaeger, J.	J.Mol.Biol.	8345526	8	0.0467836257309941	6.044	8	0.625	0.5	0.166666666666667	0.333333333333333	0.833333333333333	0.166666666666667	0	0.0232558139534884	0.954344926644096	0.984713245101057	0.830306761054683	0.927670052323792	0.963783728326665	0.0053620397363467	25.5716597576531	0.897571924097123	0.045752975	0.015387772	0.169778416	0.072425113	0.036315142	0.059601970	0.102072220	-20.074805725
4ar8D	4ar8	D	2012-04-21	2.05	0.22	0.218	0.268	Eckhard, U., Schonauer, E., Brandstetter, H.	J.Biol.Chem.	23703618	4	0.0101522842639594	3.41	4	0.5	NA	NA	NA	1	0	0.1875	0.117647058823529	0.938750384733764	0.883861701036216	0.621627167333539	0.99774289524982	0.993023494408536	0.215068974872683	19.0485656448814	0.823505407059784	0.061345917	0.116228970	0.378436602	0.002359458	0.007078375	0.246306935	0.175830940	-20.054569775
4m9xD	4m9x	D	2013-08-15	3.34	0.275	0.272	0.333	Huang, W., Jiang, T., Choi, W., Qi, S., Pang, Y., Hu, Q., Xu, Y., Gong, X., Jeffrey, P.D., Wang, J., Shi, Y.	Genes Dev.	24065769	8	0.0145719489981785	3.936	5	0.4	0.333333333333333	0.333333333333333	0.333333333333333	0.8	0.2	0	0	0.905714578844773	0.984713245101057	0.867754180773571	0.927670052323792	0.90448343079922	0.0436225357532463	52.8410800915332	0.987757600489696	0.094378334	0.015387772	0.132334838	0.072425113	0.095609356	0.120127206	0.012310217	-20.046262283
3wneD	3wne	D	2013-12-09	1.7	0.197	0.195	0.228	Northfield, S.E., Wielens, J., Headey, S.J., Mulcair, M., Scanlon, M.J., Parker, M.W., Thompson, P.E., Chalmers, D.K.	to be published	-	6	0.0382165605095541	4.022	6	0.666666666666667	0.75	0.25	0	0.6	0.4	0	0	0.965322663383605	0.883861701036216	0.963270749974351	0.927670052323792	0.90448343079922	0.000695829873012649	34.2916161616162	0.947153642113854	0.034776364	0.116228970	0.036828067	0.072425113	0.095609356	0.036417727	0.052728765	-20.040486039
1n4sO	1n4s	O	2002-11-01	2.6	0.194	0.194	0.214	Taylor, J.S., Reid, T.S., Terry, K.L., Casey, P.J., Beese, L.S.	EMBO J.	14609943	11	0.0291777188328912	2.868	4	1	1	0	0	1	0	0	0	1	0.883861701036216	0.621627167333539	0.927670052323792	0.90448343079922	0.0126900704541676	1.04335057803468	0.189961232401551	0.000102585	0.116228970	0.378436602	0.072425113	0.095609356	0.078477636	0.810114895	-20.036924839
2c1jC	2c1j	C	2005-09-15	2.6	0.23	0.227	0.292	Macdonald, N., Welburn, J.P.I., Noble, M.E.M., Nguyen, A., Yaffe, M.B., Clynes, D., Moggs, J.G., Orphanides, G., Thomson, S., Edmunds, J.W., Clayton, A.L., Endicott, J.A., Mahadevan, L.C.	Mol.Cell	16246723	8	0.0310077519379845	6.965	8	0	0.5	0.25	0.25	0	1	0	0	0.469067405355494	0.971991381963681	1	0.927670052323792	0.90448343079922	0.278236719155635	3.87417317487266	0.334421546623138	0.530980714	0.028108330	0.000102585	0.072425113	0.095609356	0.282622076	0.665264670	-20.033438090
3mt6z	3mt6	z	2010-04-30	1.9	0.178	0.178	0.204	Li, D.H., Chung, Y.S., Gloyd, M., Joseph, E., Ghirlando, R., Wright, G.D., Cheng, Y.Q., Maurizi, M.R., Guarne, A., Ortega, J.	Chem.Biol.	20851345	7	0.0338164251207729	6.099	7	0.142857142857143	0.333333333333333	0.666666666666667	0	0.666666666666667	0.333333333333333	0.137931034482759	0.189189189189189	0.697650559146404	0.883861701036216	0.952190417564379	0.995793577511029	0.998050682261209	0.283839091762367	7.7138128407026	0.523974699041012	0.302421009	0.116228970	0.047907263	0.004308576	0.002051703	0.285699631	0.475276980	-20.019521202
1gy3F	1gy3	F	2002-04-19	2.7	-66.6	0.25	0.313	Cook, A., Lowe, E.D., Chrysina, E.D., Skamnaki, V.T., Oikonomakos, N.G., Johnson, L.N.	Biochemistry	12044161	7	0.0234113712374582	5.889	7	0.714285714285714	0.6	0.2	0.2	0.5	0.5	0	0	0.967990150815636	0.963373345644814	0.985841797476147	0.927670052323792	0.90448343079922	0.12781488754018	27.1281386861314	0.908488063660477	0.032109151	0.036725482	0.014259335	0.072425113	0.095609356	0.192860074	0.091095609	-20.007564942
2zl2V	2zl2	V	2008-04-02	2.5	0.23	0.23	0.274	Kim, D.Y., Kim, K.K.	J.Mol.Biol.	18468623	7	0.0357142857142857	2.814	4	0.75	1	0	0	0.666666666666667	0.333333333333333	0	0	0.973325125679696	0.883861701036216	0.952190417564379	0.927670052323792	0.90448343079922	0.00937991832908012	42.1569847494553	0.971434401142624	0.026774723	0.116228970	0.047907263	0.072425113	0.095609356	0.070578580	0.028518670	-19.991889973
1a1aD	1a1a	D	1997-12-10	2	0.198	0.198	-66.6	Charifson, P.S., Shewchuk, L.M., Rocque, W., Hummel, C.W., Jordan, S.R., Mohr, C., Pacofsky, G.J., Peel, M.R., Rodriguez, M., Sternbach, D.D., Consler, T.G.	Biochemistry	9174343	4	0.0373831775700935	2.889	4	1	1	0	0	1	0	0	0	1	0.883861701036216	0.621627167333539	0.927670052323792	0.90448343079922	0.0142690585260231	1.10980182926829	0.192919812283208	0.000102585	0.116228970	0.378436602	0.072425113	0.095609356	0.082683627	0.807139926	-19.988395970
4ccoC	4cco	C	2013-10-23	2.3	0.21	0.21	0.225	Chowdhury, R., Sekirnik, R., Brissett, N.C., Krojer, T., Ho, C.-H., Ng, S.S., Clifton, I.J., Ge, W., Kershaw, N.J., Fox, G.C., Muniz, J.R.C., Vollmar, M., Phillips, C., Pilka, E.S., Kavanagh, K.L., Von Deflt, F., Oppermann, U., Mcdonough, M.A., Doherty, A.J., Schofield, C.J.	Nature	24814345	20	0.0428265524625268	8.93	12	0.5	0.9	0.1	0	0.5	0.5	0	0	0.938750384733764	0.883861701036216	0.985841797476147	0.927670052323792	0.90448343079922	0.000530981460965459	27.7222873324087	0.912262803509488	0.061345917	0.116228970	0.014259335	0.072425113	0.095609356	0.034058268	0.087402544	-19.983363407
1xkhK	1xkh	K	2004-09-29	3.6	-66.6	0.259	0.288	Cobessi, D., Celia, H., Folschweiller, N., Schalk, I.J., Abdallah, M.A., Pattus, F.	J.Mol.Biol.	15733922	8	0.0116448326055313	6.452	8	0.125	0.333333333333333	0.333333333333333	0.333333333333333	0.5	0.5	0	0	0.669539345439622	0.984713245101057	0.985841797476147	0.927670052323792	0.90448343079922	0.0381522318844199	39.1121345229924	0.963476841460926	0.330529339	0.015387772	0.014259335	0.072425113	0.095609356	0.114485023	0.036520312	-19.981470186
3mneB	3mne	B	2010-04-21	1.96	0.153	0.151	0.185	Seitz, T., Thoma, R., Schoch, G.A., Stihle, M., Benz, J., D'Arcy, B., Wiget, A., Ruf, A., Hennig, M., Sterner, R.	J.Mol.Biol.	20850457	13	0.0498084291187739	7.401	10	0.6	0.875	0.125	0	0.571428571428571	0.428571428571429	0	0	0.952190417564379	0.883861701036216	0.965322663383605	0.927670052323792	0.90448343079922	0.00108265312286159	38.1319538461538	0.96051826157927	0.047907263	0.116228970	0.034776364	0.072425113	0.095609356	0.040110792	0.039495281	-19.969869331
1n6eH	1n6e	H	2002-11-10	2.6	0.254	0.254	0.288	Kim, J.-S., Groll, M., Musiol, H.-J., Behrendt, R., Kaiser, M., Moroder, L., Huber, R., Brandstetter, H.	J.Mol.Biol.	12470958	13	0.0121381886087768	7.992	11	0.545454545454545	0.555555555555556	0.444444444444444	0	0.75	0.25	0.0114942528735632	0	0.941110085154407	0.883861701036216	0.906843131219862	0.943777572586437	0.90448343079922	0.000304632466364772	46.3951836407378	0.979800040807998	0.058986459	0.116228970	0.093249897	0.056319245	0.095609356	0.031185884	0.020209274	-19.948719821
5bv0C	5bv0	C	2015-06-04	3.1	0.197	0.195	0.246	Baker, R.W., Jeffrey, P.D., Zick, M., Phillips, B.P., Wickner, W.T., Hughson, F.M.	Science	26339030	45	0.0672645739910314	27.621	35	0.3	0.666666666666667	0.277777777777778	0.0555555555555556	0.75	0.25	0	0	0.853390786908792	0.900277008310249	0.906843131219862	0.927670052323792	0.90448343079922	2.02820528997804e-05	2.2287041215618	0.251683329932667	0.146696758	0.099815347	0.093249897	0.072425113	0.095609356	0.000307755	0.748153467	-19.945332400
4y8nd	4y8n	d	2015-02-16	2.6	0.198	0.197	0.215	Huber, E.M., de Bruin, G., Heinemeyer, W., Paniagua Soriano, G., Overkleeft, H.S., Groll, M.	J.Am.Chem.Soc.	26020686	5	0.0173611111111111	4.816	5	0	1	0	0	0	1	0.0769230769230769	0	0.469067405355494	0.883861701036216	1	0.985123627782908	0.90448343079922	0.994808608697572	13.7112577639752	0.717200571311977	0.530980714	0.116228970	0.000102585	0.014977431	0.095609356	0.853200657	0.281698810	-19.944412891
4hreH	4hre	H	2012-10-27	2.79	0.257	0.249	0.296	Oh, Y.S., Gao, P., Lee, K.W., Ceglia, I., Seo, J.S., Zhang, X., Ahn, J.H., Chait, B.T., Patel, D.J., Kim, Y., Greengard, P.	Cell	23415230	14	0.0412979351032448	6.28	9	0.555555555555556	1	0	0	0.666666666666667	0.333333333333333	0	0	0.943161998563661	0.883861701036216	0.952190417564379	0.927670052323792	0.90448343079922	0.000222078970595532	39.0750365659777	0.963272801469088	0.056934756	0.116228970	0.047907263	0.072425113	0.095609356	0.027390234	0.036725482	-19.931070574
3e8cL	3e8c	L	2008-08-19	2.2	0.265	0.264	0.29	Rouse, M.B., Seefeld, M.A., Leber, J.D., McNulty, K.C., Sun, L., Miller, W.H., Zhang, S., Minthorn, E.A., Concha, N.O., Choudhry, A.E., Schaber, M.D., Heerding, D.A.	Bioorg.Med.Chem.Lett.	19179070	20	0.0571428571428571	13.111	19	0.578947368421053	0.875	0.125	0	0.923076923076923	0.0769230769230769	0	0	0.946445060018467	0.883861701036216	0.674463937621832	0.927670052323792	0.90448343079922	9.83626643544202e-08	6.91205797989362	0.487451540501938	0.053652031	0.116228970	0.325605252	0.072425113	0.095609356	0.000307755	0.511899877	-19.928016747
3mt6c	3mt6	c	2010-04-30	1.9	0.178	0.178	0.204	Li, D.H., Chung, Y.S., Gloyd, M., Joseph, E., Ghirlando, R., Wright, G.D., Cheng, Y.Q., Maurizi, M.R., Guarne, A., Ortega, J.	Chem.Biol.	20851345	7	0.0338164251207729	6.154	7	0.142857142857143	0.666666666666667	0.333333333333333	0	0.666666666666667	0.333333333333333	0.137931034482759	0.189189189189189	0.697650559146404	0.883861701036216	0.952190417564379	0.995793577511029	0.998050682261209	0.349418122282589	8.07430769230769	0.538563558457458	0.302421009	0.116228970	0.047907263	0.004308576	0.002051703	0.324887156	0.460607304	-19.922336212
3v5aB	3v5a	B	2011-12-16	1.44	0.163	0.161	0.191	Shukla, P.K., Gautam, L., Sinha, M., Kaur, P., Sharma, S., Singh, T.P.	To be Published	-	6	0.017910447761194	4.257	6	0.666666666666667	0.75	0.25	0	0.75	0.25	0	0	0.965322663383605	0.883861701036216	0.906843131219862	0.927670052323792	0.90448343079922	0.00269537472934763	48.0313387297634	0.982656600693736	0.034776364	0.116228970	0.093249897	0.072425113	0.095609356	0.049548625	0.017336890	-19.915889020
1dlkF	1dlk	F	1999-12-10	2.14	0.206	0.207	0.245	Mac Sweeney, A., Birrane, G., Walsh, M.A., O'Connell, T., Malthouse, J.P., Higgins, T.M.	Acta Crystallogr.,Sect.D	10713514	5	0.0217391304347826	4.723	5	0	1	0	0	NA	NA	0.428571428571429	0.285714285714286	0.469067405355494	0.883861701036216	0.621627167333539	0.999794808659075	0.999076638965836	0.928541295478701	8.55185714285714	0.560599877576005	0.530980714	0.116228970	0.378436602	0.000307755	0.001025851	0.697886746	0.438551498	-19.909343375
1n4sQ	1n4s	Q	2002-11-01	2.6	0.194	0.194	0.214	Taylor, J.S., Reid, T.S., Terry, K.L., Casey, P.J., Beese, L.S.	EMBO J.	14609943	11	0.0291777188328912	3.423	4	1	1	0	0	1	0	0	0	1	0.883861701036216	0.621627167333539	0.927670052323792	0.90448343079922	0.225612082184823	13.3960959550562	0.708324831667007	0.000102585	0.116228970	0.378436602	0.072425113	0.095609356	0.252667214	0.290315962	-19.893871504
3mt6l	3mt6	l	2010-04-30	1.9	0.178	0.178	0.204	Li, D.H., Chung, Y.S., Gloyd, M., Joseph, E., Ghirlando, R., Wright, G.D., Cheng, Y.Q., Maurizi, M.R., Guarne, A., Ortega, J.	Chem.Biol.	20851345	7	0.0338164251207729	6.179	7	0.142857142857143	0.666666666666667	0.333333333333333	0	0.666666666666667	0.333333333333333	0.137931034482759	0.189189189189189	0.697650559146404	0.883861701036216	0.952190417564379	0.995793577511029	0.998050682261209	0.37353261693329	7.872734375	0.530095898796164	0.302421009	0.116228970	0.047907263	0.004308576	0.002051703	0.335248256	0.469121871	-19.872626060
2vgpD	2vgp	D	2007-11-15	1.7	0.208	0.206	0.243	Andersen, C.B., Wan, Y., Chang, J.W., Riggs, B., Lee, C., Liu, Y., Sessa, F., Villa, F., Kwiatkowski, N., Suzuki, M., Nallan, L., Heald, R., Musacchio, A., Gray, N.S.	Acs Chem.Biol.	18307303	43	0.151408450704225	33.049	43	0.488372093023256	0.951219512195122	0.0487804878048781	0	0.973684210526316	0.0263157894736842	0	0	0.921206525084641	0.883861701036216	0.623166102390479	0.927670052323792	0.90448343079922	6.44862872872262e-08	12.3598983083194	0.679147112834115	0.078887977	0.116228970	0.376897825	0.072425113	0.095609356	0.000307755	0.319552729	-19.867425635
4lkfC	4lkf	C	2013-07-07	1.64	0.193	0.192	0.213	Kadam, R.U., Bergmann, M., Garg, D., Gabrieli, G., Stocker, A., Darbre, T., Reymond, J.-L.	Chemistry	24307364	4	0.0330578512396694	2.328	4	0.75	0.5	0	0.5	1	0	0	0	0.973325125679696	0.994152046783626	0.621627167333539	0.927670052323792	0.90448343079922	0.000375483412093283	19.2807760913785	0.826974086921037	0.026774723	0.005949938	0.378436602	0.072425113	0.095609356	0.033032417	0.172445630	-19.857004057
3qo0C	3qo0	C	2011-02-09	2.3	0.171	0.169	0.221	Trajtenberg, F., Correa-Bove, A., Pritsch, O., Dighiero, G., Oppezzo, P., Buschiazzo, A.	To be published	-	20	0.0909090909090909	1.682	2	0	NA	NA	NA	0	1	0	0	0.469067405355494	0.883861701036216	1	0.927670052323792	0.90448343079922	0.201729901709532	16.0415	0.770659049173638	0.530980714	0.116228970	0.000102585	0.072425113	0.095609356	0.238510464	0.228559705	-19.852026835
5dzkp	5dzk	p	2015-09-25	3.07	0.2	0.198	0.232	Li, M., Kandror, O., Akopian, T., Dharkar, P., Wlodawer, A., Maurizi, M.R., Goldberg, A.L.	J.Biol.Chem.	26858247	3	0.014018691588785	2.82	3	0	1	0	0	0	1	0	0	0.469067405355494	0.883861701036216	1	0.927670052323792	0.90448343079922	0.822474053255916	27.1255151515151	0.908386043664558	0.530980714	0.116228970	0.000102585	0.072425113	0.095609356	0.599199836	0.091198195	-19.849607224
3gluB	3glu	B	2009-03-12	2.5	0.208	0.205	0.248	Jin, L., Wei, W., Jiang, Y., Peng, H., Cai, J., Mao, C., Dai, H., Choy, W., Bemis, J.E., Jirousek, M.R., Milne, J.C., Westphal, C.H., Perni, R.B.	J.Biol.Chem.	19535340	12	0.0421052631578947	2.17	3	0.666666666666667	1	0	0	0.333333333333333	0.666666666666667	0	0	0.965322663383605	0.883861701036216	0.99015081563558	0.927670052323792	0.90448343079922	0.0267632048924573	27.8495578231293	0.913691083452357	0.034776364	0.116228970	0.009950759	0.072425113	0.095609356	0.100430858	0.085966352	-19.845888761
4ya3d	4ya3	d	2015-02-17	2.7	0.203	0.202	0.22	Huber, E.M., de Bruin, G., Heinemeyer, W., Paniagua Soriano, G., Overkleeft, H.S., Groll, M.	J.Am.Chem.Soc.	26020686	5	0.0173611111111111	4.841	5	0	1	0	0	0	1	0.0769230769230769	0	0.469067405355494	0.883861701036216	1	0.985123627782908	0.90448343079922	0.99906858382097	13.0833011583012	0.697918792083248	0.530980714	0.116228970	0.000102585	0.014977431	0.095609356	0.899569142	0.300779647	-19.825952253
2ot0H	2ot0	H	2007-02-07	2.05	-66.6	0.152	0.2	St-Jean, M., Izard, T., Sygusch, J.	J.Biol.Chem.	17329259	15	0.0413223140495868	2.989	4	0.75	1	0	0	0.5	0.5	0	0	0.973325125679696	0.883861701036216	0.985841797476147	0.927670052323792	0.90448343079922	0.0247241510460323	28.3996606334842	0.916751683329933	0.026774723	0.116228970	0.014259335	0.072425113	0.095609356	0.097455888	0.082888798	-19.814131206
5brmJ	5brm	J	2015-05-31	2.65	0.245	0.244	0.268	Ni, L., Zheng, Y., Hara, M., Pan, D., Luo, X.	Genes Dev.	26108669	31	0.175141242937853	8.505	13	0.333333333333333	0.888888888888889	0.111111111111111	0	1	0	0	0	0.882630552990664	0.883861701036216	0.621627167333539	0.927670052323792	0.90448343079922	4.99041196322306e-07	16.1705462519936	0.773617629055295	0.117459992	0.116228970	0.378436602	0.072425113	0.095609356	0.000307755	0.225584735	-19.813508697
4jtdY	4jtd	Y	2013-03-23	2.54	-66.6	0.21	0.235	Banerjee, A., Lee, A., Campbell, E., Mackinnon, R.	Elife	23705070	37	0.0719844357976654	26.088	37	0.702702702702703	0.485714285714286	0.457142857142857	0.0571428571428571	0.942857142857143	0.0571428571428571	0	0	0.96665640709962	0.900379603980712	0.647686467631066	0.927670052323792	0.90448343079922	4.79044438074378e-12	-75.9689376219851	0.000408079983676801	0.033442757	0.099712762	0.352379975	0.072425113	0.095609356	0.000307755	0.999692245	-19.805626560
3tzxD	3tzx	D	2011-09-28	2.3	0.203	0.2	0.26	Bergeret, F., Gavalda, S., Chalut, C., Malaga, W., Quemard, A., Pedelacq, J.D., Daffe, M., Guilhot, C., Mourey, L., Bon, C.	J.Biol.Chem.	22825853	12	0.0244399185336049	7.378	9	0.111111111111111	0.857142857142857	0	0.142857142857143	0.4	0.6	0.0144927536231884	0	0.646044936903663	0.948804760439109	0.987175541192162	0.948189186416333	0.90448343079922	0.0502269414178939	48.5822588090476	0.983166700673332	0.354021338	0.051292573	0.012925728	0.051908084	0.095609356	0.128231432	0.016823964	-19.801777833
4x0wP	4x0w	P	2014-11-24	2.1	0.238	0.236	0.272	Jiang, L., Zhao, B., Xu, P., Srensen, H.P., Jensen, J.K., Christensen, A., Hosseini, M., Nielsen, N.C., Jensen, K.J., Andreasen, P.A., Huang, M.	Int.J.Biochem.Cell Biol.	25744057	10	0.0404858299595142	7.873	10	0.777777777777778	0.571428571428571	0.142857142857143	0.285714285714286	0.625	0.375	0	0	0.974043295372935	0.97650559146404	0.956807222735201	0.927670052323792	0.90448343079922	0.0107435395363111	18.5124528643945	0.814629667414813	0.026056627	0.023594584	0.043290931	0.072425113	0.095609356	0.074066475	0.184653262	-19.798787878
1xlsO	1xls	O	2004-09-30	2.96	0.255	0.255	0.303	Suino, K., Peng, L., Reynolds, R., Li, Y., Cha, J.Y., Repa, J.J., Kliewer, S.A., Xu, H.E.	Mol.Cell	15610733	18	0.0743801652892562	13.76	18	0.277777777777778	0.625	0.1875	0.1875	0.6875	0.3125	0.00671140939597315	0.050761421319797	0.835436544577819	0.956499435723812	0.925515543244075	0.933005027187853	0.982456140350877	0.000199141906897527	21.2627516778523	0.853805345847786	0.164649159	0.043598687	0.074579401	0.067090685	0.017644645	0.027390234	0.145773492	-19.794860606
1vwfP	1vwf	P	1997-03-03	1.92	0.191	0.191	0.236	Katz, B.A., Cass, R.T.	J.Biol.Chem.	9148939	10	0.0813008130081301	6.251	10	0.5	0.625	0.375	0	1	0	0	0	0.938750384733764	0.883861701036216	0.621627167333539	0.927670052323792	0.90448343079922	1.40014245670802e-06	8.50323580645161	0.557539277698429	0.061345917	0.116228970	0.378436602	0.072425113	0.095609356	0.000307755	0.441629052	-19.791303433
3mt6g	3mt6	g	2010-04-30	1.9	0.178	0.178	0.204	Li, D.H., Chung, Y.S., Gloyd, M., Joseph, E., Ghirlando, R., Wright, G.D., Cheng, Y.Q., Maurizi, M.R., Guarne, A., Ortega, J.	Chem.Biol.	20851345	7	0.0338164251207729	6.235	7	0.142857142857143	0.666666666666667	0.333333333333333	0	0.666666666666667	0.333333333333333	0.137931034482759	0.189189189189189	0.697650559146404	0.883861701036216	0.952190417564379	0.995793577511029	0.998050682261209	0.45237685621501	8.14575230769231	0.541420118343195	0.302421009	0.116228970	0.047907263	0.004308576	0.002051703	0.376077144	0.457734920	-19.782275436
3mt63	3mt6	3	2010-04-30	1.9	0.178	0.178	0.204	Li, D.H., Chung, Y.S., Gloyd, M., Joseph, E., Ghirlando, R., Wright, G.D., Cheng, Y.Q., Maurizi, M.R., Guarne, A., Ortega, J.	Chem.Biol.	20851345	7	0.0338164251207729	6.005	7	0.285714285714286	0.333333333333333	0.666666666666667	0	0.666666666666667	0.333333333333333	0.137931034482759	0.162162162162162	0.844567559249	0.883861701036216	0.952190417564379	0.995793577511029	0.995793577511029	0.204007414494154	3.85893368700265	0.333299326668027	0.155519081	0.116228970	0.047907263	0.004308576	0.004308576	0.239844071	0.666393106	-19.779605558
3mt6k	3mt6	k	2010-04-30	1.9	0.178	0.178	0.204	Li, D.H., Chung, Y.S., Gloyd, M., Joseph, E., Ghirlando, R., Wright, G.D., Cheng, Y.Q., Maurizi, M.R., Guarne, A., Ortega, J.	Chem.Biol.	20851345	7	0.0338164251207729	6.26	7	0.142857142857143	0.333333333333333	0.666666666666667	0	0.666666666666667	0.333333333333333	0.137931034482759	0.189189189189189	0.697650559146404	0.883861701036216	0.952190417564379	0.995793577511029	0.998050682261209	0.495153526532161	8.29888461538462	0.548051418077943	0.302421009	0.116228970	0.047907263	0.004308576	0.002051703	0.400800164	0.451066886	-19.733281375
1ke2B	1ke2	B	2001-11-14	2	-66.6	0.187	0.243	Wlodawer, A., Li, M., Gustchina, A., Dauter, Z., Uchida, K., Oyama, H., Goldfarb, N.E., Dunn, B.M., Oda, K.	Biochemistry	11747435	3	0.00810810810810811	2.667	3	0	1	0	0	0	1	0	0	0.469067405355494	0.883861701036216	1	0.927670052323792	0.90448343079922	0.39308060339921	18.8441106870229	0.819934707202612	0.530980714	0.116228970	0.000102585	0.072425113	0.095609356	0.345506771	0.179421420	-19.723487903
1mwaQ	1mwa	Q	2002-09-27	2.4	0.285	0.284	0.313	Luz, J.G., Huang, M.D., Garcia, K.C., Rudolph, M.G., Teyton, L., Wilson, I.A.	J.EXP.MED.	11994422	8	0.0290909090909091	5.894	8	0.75	0.833333333333333	0	0.166666666666667	0.75	0.25	0	0	0.973325125679696	0.955576074689648	0.906843131219862	0.927670052323792	0.90448343079922	0.00245549584114782	29.932850877193	0.926239542950418	0.026774723	0.044521953	0.093249897	0.072425113	0.095609356	0.049240870	0.073348379	-19.700795169
1y0yB	1y0y	B	2004-11-16	1.6	0.206	0.206	0.222	Borissenko, L., Groll, M.	J.Mol.Biol.	15713475	4	0.0113314447592068	2.576	4	0.75	0.5	0	0.5	1	0	0.0454545454545455	0	0.973325125679696	0.994152046783626	0.621627167333539	0.967374576792859	0.90448343079922	0.00200727771740306	12.5861876832845	0.683533972658641	0.026774723	0.005949938	0.378436602	0.032724661	0.095609356	0.046983997	0.315141568	-19.696170592
3sncH	3snc	H	2011-06-29	2.58	0.219	0.215	0.28	Zhu, L., George, S., Schmidt, M.F., Al-Gharabli, S.I., Rademann, J., Hilgenfeld, R.	Antiviral Res.	21854807	6	0.0196078431372549	4.389	6	0.666666666666667	0.5	0.25	0.25	0.75	0.25	0	0	0.965322663383605	0.971991381963681	0.906843131219862	0.927670052323792	0.90448343079922	0.00562400530587495	29.8069994544463	0.925321362987146	0.034776364	0.028108330	0.093249897	0.072425113	0.095609356	0.060114895	0.074271645	-19.687189361
2itkB	2itk	B	2006-10-19	1.45	0.223	0.222	0.235	Zhang, Y., Daum, S., Wildemann, D., Zhou, X.Z., Verdecia, M.A., Bowman, M.E., Lucke, C., Hunter, T., Lu, K.P., Fischer, G., Noel, J.P.	Acs Chem.Biol.	17518432	7	0.0419161676646707	4.838	6	0.4	1	0	0	1	0	0.25	0.0769230769230769	0.905714578844773	0.883861701036216	0.621627167333539	0.99887144762491	0.989432645942341	0.0558975262102204	10.0888610928242	0.614058355437666	0.094378334	0.116228970	0.378436602	0.001231022	0.010668855	0.134899467	0.384796881	-19.682946031
3d6hC	3d6h	C	2008-05-19	2	0.202	0.2	0.237	Rosen-Wolff, A., Romanowski, M.J., Ritter, L., Flecks, S., Quoos, N., Gramatt, J., Petzold, C., Nguyen, H.D., Gahr, M., Roesler, J.	To be Published	-	5	0.0279329608938547	4.412	5	0	1	0	0	0	1	0.0526315789473684	0	0.469067405355494	0.883861701036216	1	0.971991381963681	0.90448343079922	0.375527691757699	7.28760863769661	0.505509079779637	0.530980714	0.116228970	0.000102585	0.028108330	0.095609356	0.337505129	0.493844891	-19.680922423
1n4sN	1n4s	N	2002-11-01	2.6	0.194	0.194	0.214	Taylor, J.S., Reid, T.S., Terry, K.L., Casey, P.J., Beese, L.S.	EMBO J.	14609943	11	0.0291777188328912	3.112	4	1	1	0	0	1	0	0	0	1	0.883861701036216	0.621627167333539	0.927670052323792	0.90448343079922	0.048223085587991	2.4835964137931	0.265149969394001	0.000102585	0.116228970	0.378436602	0.072425113	0.095609356	0.125564218	0.734714813	-19.664614879
2q8eG	2q8e	G	2007-06-10	2.05	0.215	0.213	0.26	Couture, J.F., Collazo, E., Ortiz-Tello, P.A., Brunzelle, J.S., Trievel, R.C.	Nat.Struct.Mol.Biol.	17589523	16	0.0454545454545455	4.771	7	0.5	0.5	0	0.5	1	0	0	0	0.938750384733764	0.994152046783626	0.621627167333539	0.927670052323792	0.90448343079922	0.00047057712301991	27.5580387931034	0.911140583554377	0.061345917	0.005949938	0.378436602	0.072425113	0.095609356	0.034058268	0.088530981	-19.664079729
4lrsN	4lrs	N	2013-07-20	1.55	0.166	0.164	0.2	Fischer, B., Branlant, G., Talfournier, F., Gruez, A.	To be Published	-	3	0.00845070422535211	2.256	3	1	0	1	0	NA	NA	0	0	1	0.883861701036216	0.621627167333539	0.927670052323792	0.90448343079922	0.0415155513462279	1.3906231884058	0.206488471740461	0.000102585	0.116228970	0.378436602	0.072425113	0.095609356	0.117459992	0.793598687	-19.654238939
2bfyD	2bfy	D	2004-12-15	1.8	0.203	0.203	0.226	Sessa, F., Mapelli, M., Ciferri, C., Tarricone, C., Areces, L.B., Schneider, T.R., Stukenberg, P.T., Musacchio, A.	Mol.Cell	15866179	43	0.151408450704225	25.79	34	0.411764705882353	0.90625	0.09375	0	0.967741935483871	0.032258064516129	0	0	0.906124961526624	0.883861701036216	0.625936185492972	0.927670052323792	0.90448343079922	2.7916856916478e-07	11.7542451943437	0.662721893491124	0.093967993	0.116228970	0.374128026	0.072425113	0.095609356	0.000307755	0.336068937	-19.649482301
3d9mY	3d9m	Y	2008-05-27	1.75	0.183	0.182	0.207	Becker, R., Loll, B., Meinhart, A.	J.Biol.Chem.	18550522	14	0.096551724137931	2.275	3	1	1	0	0	1	0	0	0	1	0.883861701036216	0.621627167333539	0.927670052323792	0.90448343079922	0.0463551850882682	2.08753333333333	0.243419710263212	0.000102585	0.116228970	0.378436602	0.072425113	0.095609356	0.124128026	0.756462864	-19.646947675
2v3xB	2v3x	B	2007-06-25	1.7	0.141	0.141	0.154	Graham, S.C., Guss, J.M.	Arch.Biochem.Biophys.	17983589	3	0.00681818181818182	2.328	3	1	1	0	0	1	0	0	0	1	0.883861701036216	0.621627167333539	0.927670052323792	0.90448343079922	0.0611064403543266	3.62979460269865	0.321771067129157	0.000102585	0.116228970	0.378436602	0.072425113	0.095609356	0.139515798	0.677985228	-19.639611278
2y6iB	2y6i	B	2011-01-21	3.25	0.219	0.216	0.266	Eckhard, U., Schoenauer, E., Nuess, D., Brandstetter, H.	Nat.Struct.Mol.Biol.	21947205	4	0.00509554140127389	3.439	4	0	0	0	1	1	0	0.0588235294117647	0	0.469067405355494	1	0.621627167333539	0.974658869395711	0.90448343079922	0.23661590153624	15.9397590361446	0.768516629259335	0.530980714	0.000102585	0.378436602	0.025441116	0.095609356	0.258411982	0.230713993	-19.628203580
4nndF	4nnd	F	2013-11-17	2.5	0.264	0.262	0.291	Wang, H., Yang, F., Yang, D., Du, Y.	To be Published	-	6	0.0206896551724138	4.835	6	0.333333333333333	0.333333333333333	0.333333333333333	0.333333333333333	0.4	0.6	0	0	0.882630552990664	0.984713245101057	0.987175541192162	0.927670052323792	0.90448343079922	0.0558975262102204	21.9577245429067	0.862579065496837	0.117459992	0.015387772	0.012925728	0.072425113	0.095609356	0.134899467	0.137053755	-19.627669435
4lnrC	4lnr	C	2013-07-12	2	0.19	0.189	0.208	Yanaka, S., Ueno, T., Shi, Y., Qi, J., Gao, G.F., Tsumoto, K., Sugase, K.	J.Biol.Chem.	-	11	0.0398550724637681	7.958	11	0.454545454545455	0.777777777777778	0.111111111111111	0.111111111111111	0.727272727272727	0.272727272727273	0.0102040816326531	0.0303030303030303	0.918744228993536	0.931876474812763	0.911357340720222	0.940597106802093	0.971170616599979	0.000246221783656724	22.5337261544666	0.868700265251989	0.081350021	0.068219122	0.088736151	0.059499384	0.028929011	0.027390234	0.130898646	-19.611712837
3swcP	3swc	P	2011-07-13	2.33	0.19	0.187	0.227	Chang, Y., Sun, L., Kokura, K., Horton, J.R., Fukuda, M., Espejo, A., Izumi, V., Koomen, J.M., Bedford, M.T., Zhang, X., Shinkai, Y., Fang, J., Cheng, X.	Nat Commun	22086334	12	0.0421052631578947	6.997	9	0.444444444444444	0.333333333333333	0	0.666666666666667	0.75	0.25	0	0	0.917615676618447	0.996306555863343	0.906843131219862	0.927670052323792	0.90448343079922	0.00917433344304399	16.8438797814208	0.784227708630892	0.082478457	0.003795650	0.093249897	0.072425113	0.095609356	0.070065654	0.215018465	-19.609630670
4fu4C	4fu4	C	2012-06-28	2.85	0.182	0.178	0.247	Stura, E.A., Visse, R., Cuniasse, P., Dive, V., Nagase, H.	Faseb J.	23913860	26	0.0706521739130435	20.346	26	0.5	0.791666666666667	0.208333333333333	0	0.695652173913043	0.304347826086957	0	0	0.938750384733764	0.883861701036216	0.923668821175746	0.927670052323792	0.90448343079922	9.01777802216285e-05	39.6285770609319	0.965313201387472	0.061345917	0.116228970	0.076425934	0.072425113	0.095609356	0.023286828	0.034673779	-19.609178705
3d9pY	3d9p	Y	2008-05-27	2.1	0.184	0.181	0.235	Becker, R., Loll, B., Meinhart, A.	J.Biol.Chem.	18550522	14	0.096551724137931	2.224	3	1	NA	NA	NA	1	0	0	0	1	0.883861701036216	0.621627167333539	0.927670052323792	0.90448343079922	0.0351950504153931	-0.587970689655172	0.115996735360131	0.000102585	0.116228970	0.378436602	0.072425113	0.095609356	0.110997128	0.884386541	-19.602516067
3b80C	3b80	C	2007-10-31	1.5	0.153	-66.6	0.219	Kovalevsky, A.Y., Chumanevich, A.A., Liu, F., Louis, J.M., Weber, I.T.	Biochemistry	18052235	5	0.0505050505050505	3.337	5	0.8	1	0	0	0.25	0.75	0	0.0212765957446809	0.975890017441264	0.883861701036216	0.990766389658356	0.927670052323792	0.961218836565097	0.00146876226275735	-4.53061650793651	0.0407059783717609	0.024210094	0.116228970	0.009335248	0.072425113	0.038879770	0.043393517	0.959684038	-19.598216470
4v2wC	4v2w	C	2014-10-15	1.81	0.174	0.172	0.208	Williams, S.T., Walport, L.J., Hopkinson, R.J., Madden, S.K., Chowdhury, R., Schofield, C.J., Kawamura, A.	Epigenetics	25625844	20	0.05249343832021	2.636	4	0.666666666666667	1	0	0	NA	NA	0	0	0.965322663383605	0.883861701036216	0.621627167333539	0.927670052323792	0.90448343079922	0.00297614902605078	62.4956750298686	0.994286880228525	0.034776364	0.116228970	0.378436602	0.072425113	0.095609356	0.050984817	0.005744768	-19.591097068
2bgrY	2bgr	Y	2005-01-04	2	0.16	0.16	0.203	Weihofen, W.A., Liu, J., Reutter, W., Saenger, W., Fan, H.	J.Biol.Chem.	15695814	9	0.0121951219512195	1.995	3	0.666666666666667	1	0	0	0.666666666666667	0.333333333333333	0	0.0333333333333333	0.965322663383605	0.883861701036216	0.952190417564379	0.927670052323792	0.973427721350159	0.00970320911318557	23.7801049475262	0.881248724750051	0.034776364	0.116228970	0.047907263	0.072425113	0.026672138	0.071091506	0.118280673	-19.577318889
3hgzD	3hgz	D	2009-05-14	2.91	0.178	0.176	0.224	Guo, Q., Manolopoulou, M., Bian, Y., Schilling, A.B., Tang, W.J.	J.Mol.Biol.	19896952	37	0.0381836945304438	5.553	7	0.142857142857143	1	0	0	0.5	0.5	0	0.0144927536231884	0.697650559146404	0.883861701036216	0.985841797476147	0.927670052323792	0.949830717143737	0.0305889761038864	48.544006993007	0.983064680677413	0.302421009	0.116228970	0.014259335	0.072425113	0.050266721	0.104636849	0.016926549	-19.550217447
1xq7D	1xq7	D	2004-10-11	2.07	0.172	0.169	0.235	Caruthers, J.M., Hol, W.G.J., (Sgpp), Consortium Structural Genomics of Pathogenic Protozoa	To be Published	-	11	0.0662650602409639	9.947	11	0.272727272727273	0	0	1	1	0	0	0	0.834820970555043	1	0.621627167333539	0.927670052323792	0.90448343079922	0.644904165886558	20.7983596914176	0.847786166088553	0.165264670	0.000102585	0.378436602	0.072425113	0.095609356	0.483688962	0.151723430	-19.541427112
4lkdP	4lkd	P	2013-07-07	2.31	0.216	0.215	0.247	Kadam, R.U., Bergmann, M., Garg, D., Gabrieli, G., Stocker, A., Darbre, T., Reymond, J.-L.	Chemistry	24307364	4	0.0330578512396694	3.287	4	0.5	0.5	0	0.5	0.666666666666667	0.333333333333333	0	0	0.938750384733764	0.994152046783626	0.952190417564379	0.927670052323792	0.90448343079922	0.113609980146553	20.8475650118203	0.848806366047745	0.061345917	0.005949938	0.047907263	0.072425113	0.095609356	0.184345507	0.150697579	-19.510199766
3mt6s	3mt6	s	2010-04-30	1.9	0.178	0.178	0.204	Li, D.H., Chung, Y.S., Gloyd, M., Joseph, E., Ghirlando, R., Wright, G.D., Cheng, Y.Q., Maurizi, M.R., Guarne, A., Ortega, J.	Chem.Biol.	20851345	7	0.0338164251207729	6.327	7	0.142857142857143	0.666666666666667	0.333333333333333	0	0.666666666666667	0.333333333333333	0.137931034482759	0.189189189189189	0.697650559146404	0.883861701036216	0.952190417564379	0.995793577511029	0.998050682261209	0.585950155107286	7.07366975130133	0.494388900224444	0.302421009	0.116228970	0.047907263	0.004308576	0.002051703	0.447578991	0.504924087	-19.510098835
3wg5C	3wg5	C	2013-07-26	2.4	0.206	0.202	0.241	Yokoyama, H., Kobayashi, D., Takizawa, N., Fujii, S., Matsui, I.	J.SYNCHROTRON RADIAT.	-	10	0.0434782608695652	5.957	8	0.75	1	0	0	0.625	0.375	0	0	0.973325125679696	0.883861701036216	0.956807222735201	0.927670052323792	0.90448343079922	0.00336786219196455	30.8049241803279	0.930626402774944	0.026774723	0.116228970	0.043290931	0.072425113	0.095609356	0.052421009	0.069039803	-19.506508949
3zmnD	3zmn	D	2013-02-11	2.26	0.187	0.185	0.213	Rissanen, I., Grimes, J.M., Pawlowski, A., Mantynen, S., Harlos, K., Bamford, J.K.H., Stuart, D.I.	Structure	23623731	8	0.0274914089347079	4.532	8	NA	NA	NA	NA	NA	NA	NA	NA	0.512978352313532	0.883861701036216	0.621627167333539	0.927670052323792	0.90448343079922	5.84178729069965e-07	29.6889393939394	0.924811263007549	0.487074272	0.116228970	0.378436602	0.072425113	0.095609356	0.000307755	0.074784571	-19.495274116
4y8he	4y8h	e	2015-02-16	2.5	0.202	0.201	0.214	Huber, E.M., de Bruin, G., Heinemeyer, W., Paniagua Soriano, G., Overkleeft, H.S., Groll, M.	J.Am.Chem.Soc.	26020686	6	0.0208333333333333	5.549	6	0	0.5	0.5	0	0	1	0.0555555555555556	0	0.469067405355494	0.883861701036216	1	0.97383810403201	0.90448343079922	0.782854097346879	10.2485714285714	0.619567435217303	0.530980714	0.116228970	0.000102585	0.026261797	0.095609356	0.570578580	0.379257284	-19.487809553
4gk76	4gk7	6	2012-08-10	2.8	0.21	0.21	0.241	Archer, C.R., Groll, M., Stein, M.L., Schellenberg, B., Clerc, J., Kaiser, M., Kondratyuk, T.P., Pezzuto, J.M., Dudler, R., Bachmann, A.S.	Biochemistry	22870914	4	0.016	3.557	4	0	1	0	0	0	1	0	0	0.469067405355494	0.883861701036216	1	0.927670052323792	0.90448343079922	0.409757087133723	16.2663768796992	0.77545398898184	0.530980714	0.116228970	0.000102585	0.072425113	0.095609356	0.353405827	0.223840788	-19.479685404
4gm3I	4gm3	I	2012-08-15	3.39	0.197	0.195	0.226	Karatas, H., Townsend, E.C., Cao, F., Chen, Y., Bernard, D., Liu, L., Lei, M., Dou, Y., Wang, S.	J.Am.Chem.Soc.	23210835	5	0.0159744408945687	4.335	5	0.5	NA	NA	NA	1	0	0.2	0.181818181818182	0.938750384733764	0.883861701036216	0.621627167333539	0.998153277931671	0.997024725556582	0.271004770975934	1.83934782608696	0.230667210773312	0.061345917	0.116228970	0.378436602	0.001949118	0.003077554	0.278723841	0.769286007	-19.478951263
3srjF	3srj	F	2011-07-07	2.15	0.173	0.171	0.214	Vulliez-Le Normand, B., Tonkin, M.L., Lamarque, M.H., Langer, S., Hoos, S., Roques, M., Saul, F.A., Faber, B.W., Bentley, G.A., Boulanger, M.J., Lebrun, M.	Plos Pathog.	22737069	20	0.05249343832021	7.813	10	0.7	0.625	0.375	0	0.625	0.375	0	0	0.966553811429158	0.883861701036216	0.956807222735201	0.927670052323792	0.90448343079922	0.00814410597880317	36.7117273549236	0.955519281779229	0.033545343	0.116228970	0.043290931	0.072425113	0.095609356	0.067603611	0.044521953	-19.465416036
3b8eG	3b8e	G	2007-11-01	3.5	-66.6	0.277	0.313	Morth, J.P., Pedersen, B.P., Toustrup-Jensen, M.S., Sorensen, T.L., Petersen, J., Andersen, J.P., Vilsen, B., Nissen, P.	Nature	18075585	29	0.0290581162324649	23.079	29	0.206896551724138	0.518518518518518	0.407407407407407	0.0740740740740741	0.826086956521739	0.173913043478261	0	0	0.780753052221196	0.909202831640505	0.830717143736534	0.927670052323792	0.90448343079922	0.000191348418681703	62.9456578947369	0.994388900224444	0.219327041	0.090890439	0.169368076	0.072425113	0.095609356	0.027390234	0.005642183	-19.438712521
3mt6e	3mt6	e	2010-04-30	1.9	0.178	0.178	0.204	Li, D.H., Chung, Y.S., Gloyd, M., Joseph, E., Ghirlando, R., Wright, G.D., Cheng, Y.Q., Maurizi, M.R., Guarne, A., Ortega, J.	Chem.Biol.	20851345	7	0.0338164251207729	6.136	7	0	1	0	0	0.666666666666667	0.333333333333333	0.137931034482759	0.189189189189189	0.469067405355494	0.883861701036216	0.952190417564379	0.995793577511029	0.998050682261209	0.326428511195767	8.3045871040724	0.54845949806162	0.530980714	0.116228970	0.047907263	0.004308576	0.002051703	0.308370948	0.450656545	-19.433445442
5huwB	5huw	B	2016-01-27	1.95	0.174	0.173	0.195	Sankhala, R.S., Lokareddy, R.K., Cingolani, G.	To Be Published	-	12	0.0227272727272727	4.098	6	0.666666666666667	0.75	0.25	0	1	0	0	0	0.965322663383605	0.883861701036216	0.621627167333539	0.927670052323792	0.90448343079922	0.00105809041666496	56.5166733870968	0.991430320342787	0.034776364	0.116228970	0.378436602	0.072425113	0.095609356	0.040110792	0.008617152	-19.425514426
1w7vG	1w7v	G	2004-09-13	2	0.157	0.156	0.18	Graham, S.C., Bond, C.S., Freeman, H.C., Guss, J.M.	Biochemistry	16229471	3	0.00681818181818182	1.525	2	1	NA	NA	NA	1	0	0	0	1	0.883861701036216	0.621627167333539	0.927670052323792	0.90448343079922	0.0720532273698195	1.4340082070707	0.209957151601714	0.000102585	0.116228970	0.378436602	0.072425113	0.095609356	0.149466557	0.790110792	-19.417668772
5fweC	5fwe	C	2016-02-15	2.05	0.236	0.234	0.255	Walport, L.J., Hopkinson, R.J., Chowdhury, R., Schiller, R., Ge, W., Kawamura, A., Schofield, C.J.	To be Published	-	15	0.0393700787401575	1.459	2	1	NA	NA	NA	NA	NA	0	0	1	0.883861701036216	0.621627167333539	0.927670052323792	0.90448343079922	0.0462621941389056	-4.07642156862745	0.0458069781677209	0.000102585	0.116228970	0.378436602	0.072425113	0.095609356	0.123717686	0.954554780	-19.417667346
3dpqG	3dpq	G	2008-07-09	2.6	0.257	0.254	0.319	Liebscher, M., Roujeinikova, A.	J.Bacteriol.	19103929	20	0.091324200913242	7.597	12	0.363636363636364	0.666666666666667	0.333333333333333	0	1	0	0	0.00704225352112676	0.887657740843336	0.883861701036216	0.621627167333539	0.927670052323792	0.920693546732328	2.64948606333991e-07	8.97231925608297	0.576310956947562	0.112433320	0.116228970	0.378436602	0.072425113	0.079400903	0.000307755	0.422753385	-19.414913946
4bruB	4bru	B	2013-06-05	3.24	0.211	0.208	0.246	Sharif, H., Ozgur, S., Sharma, K., Basquin, C., Urlaub, H., Conti, E.	Nucleic Acids Res.	23851565	43	0.114058355437666	21.77	29	0.103448275862069	0.962962962962963	0.037037037037037	0	0.947368421052632	0.0526315789473684	0	0	0.623268698060942	0.883861701036216	0.644608597517185	0.927670052323792	0.90448343079922	6.31152178082696e-07	24.3212410088154	0.885839624566415	0.376795240	0.116228970	0.355457530	0.072425113	0.095609356	0.000307755	0.113766927	-19.395091357
4d2dB	4d2d	B	2014-05-09	2.52	0.2	0.198	0.242	Lyons, J.A., Parker, J.L., Solcan, N., Brinth, A., Li, D., Shah, S.T., Caffrey, M., Newstead, S.	Embo Rep.	24916388	3	0.00610997963340122	2.631	3	0	0	0	1	NA	NA	0	0	0.469067405355494	1	0.621627167333539	0.927670052323792	0.90448343079922	0.33577648502478	28.0500210674157	0.914711283411549	0.530980714	0.000102585	0.378436602	0.072425113	0.095609356	0.314218301	0.084940501	-19.385712056
2cvyB	2cvy	B	2005-06-14	2.4	0.222	0.218	0.263	Xu, H., Faber, C., Uchiki, T., Fairman, J.W., Racca, J., Dealwis, C.	Proc.Natl.Acad.Sci.Usa	16537479	9	0.0101351351351351	5.667	7	0.571428571428571	0.8	0	0.2	0.714285714285714	0.285714285714286	0	0.0112359550561798	0.946239868677542	0.963373345644814	0.920077972709552	0.927670052323792	0.941520467836257	0.0505751677508418	36.8227865612648	0.956029381758825	0.053857201	0.036725482	0.080016414	0.072425113	0.058576118	0.129154698	0.044009027	-19.383962334
2bccI	2bcc	I	1998-09-18	3.5	0.284	0.284	0.317	Zhang, Z., Huang, L., Shulmeister, V.M., Chi, Y.I., Kim, K.K., Hung, L.W., Crofts, A.R., Berry, E.A., Kim, S.H.	Nature	9565029	33	0.0739910313901345	4.453	33	NA	NA	NA	NA	NA	NA	NA	NA	0.512978352313532	0.883861701036216	0.621627167333539	0.927670052323792	0.90448343079922	1.59028813388372e-15	28.1117088712347	0.914915323403387	0.487074272	0.116228970	0.378436602	0.072425113	0.095609356	0.000307755	0.084735330	-19.370353074
1n4sP	1n4s	P	2002-11-01	2.6	0.194	0.194	0.214	Taylor, J.S., Reid, T.S., Terry, K.L., Casey, P.J., Beese, L.S.	EMBO J.	14609943	11	0.0291777188328912	3.116	4	1	1	0	0	1	0	0	0	1	0.883861701036216	0.621627167333539	0.927670052323792	0.90448343079922	0.048223085587991	-15.8084078579882	0.00805957967761681	0.000102585	0.116228970	0.378436602	0.072425113	0.095609356	0.125564218	0.991998359	-19.364375841
4fimB	4fim	B	2012-06-09	1.8	0.162	0.16	0.211	Shukla, P.K., Gautam, L., Sinha, M., Kaur, P., Sharma, S., Singh, T.P.	To be Published	-	6	0.017910447761194	4.417	6	0.666666666666667	0.75	0	0.25	1	0	0	0	0.965322663383605	0.971991381963681	0.621627167333539	0.927670052323792	0.90448343079922	0.00664092218464288	43.9416666666667	0.97571924097123	0.034776364	0.028108330	0.378436602	0.072425113	0.095609356	0.062987279	0.024312680	-19.356479870
1g9iI	1g9i	I	2000-11-24	2.2	0.193	0.185	0.243	Zhu, G., Huang, Q., Zhu, Y., Li, Y., Chi, C., Tang, Y.	Biochim.Biophys.Acta	11257512	22	0.0986547085201794	16.961	22	0.590909090909091	0.5	0.4	0.1	0.714285714285714	0.285714285714286	0	0	0.946958038370781	0.925207756232687	0.920077972709552	0.927670052323792	0.90448343079922	9.11206497468989e-05	29.3328059451037	0.922464803101408	0.053139105	0.074887156	0.080016414	0.072425113	0.095609356	0.023286828	0.077144030	-19.346773814
4gk73	4gk7	3	2012-08-10	2.8	0.21	0.21	0.241	Archer, C.R., Groll, M., Stein, M.L., Schellenberg, B., Clerc, J., Kaiser, M., Kondratyuk, T.P., Pezzuto, J.M., Dudler, R., Bachmann, A.S.	Biochemistry	22870914	4	0.016	3.607	4	0	1	0	0	0	1	0	0	0.469067405355494	0.883861701036216	1	0.927670052323792	0.90448343079922	0.506370771261624	16.319649122807	0.775862068965517	0.530980714	0.116228970	0.000102585	0.072425113	0.095609356	0.405313911	0.223430447	-19.344475460
1w7vH	1w7v	H	2004-09-13	2	0.157	0.156	0.18	Graham, S.C., Bond, C.S., Freeman, H.C., Guss, J.M.	Biochemistry	16229471	3	0.00681818181818182	1.479	2	1	NA	NA	NA	1	0	0	0	1	0.883861701036216	0.621627167333539	0.927670052323792	0.90448343079922	0.0524669011768835	-6.6821875	0.0267292389308304	0.000102585	0.116228970	0.378436602	0.072425113	0.095609356	0.130796061	0.973430447	-19.342448923
3dprE	3dpr	E	2008-07-09	3.5	0.426	0.425	0.441	Querol-Audi, J., Konecsni, T., Pous, J., Carugo, O., Fita, I., Verdaguer, N., Blaas, D.	Febs Lett.	19073182	39	0.134948096885813	29.244	39	0.128205128205128	0.405405405405405	0.459459459459459	0.135135135135135	0.764705882352941	0.235294117647059	0.00673400673400673	0	0.669744536780548	0.939981532779317	0.879757874217708	0.933107622858315	0.90448343079922	8.7457228056942e-09	0	0.143236074270557	0.330324169	0.060114895	0.120332376	0.066988100	0.095609356	0.000307755	0.856996307	-19.327927649
1pwvD	1pwv	D	2003-07-02	2.85	0.231	0.231	0.279	Turk, B.E., Wong, T.Y., Schwarzenbacher, R., Jarrell, E.T., Leppla, S.H., Collier, R.J., Liddington, R.C., Cantley, L.C.	Nat.Struct.Mol.Biol.	14718924	20	0.0257731958762887	7.287	9	0.333333333333333	0.285714285714286	0.571428571428571	0.142857142857143	0.777777777777778	0.222222222222222	0	0	0.882630552990664	0.948804760439109	0.877295578126603	0.927670052323792	0.90448343079922	0.0343430852122848	58.8284649122807	0.992756580289737	0.117459992	0.051292573	0.122794419	0.072425113	0.095609356	0.109458350	0.007283545	-19.316146003
5hmaC	5hma	C	2016-01-15	2.3	0.185	0.184	0.209	Hershey, D.M., Ren, X., Melnyk, R.A., Browne, P.J., Ozyamak, E., Jones, S.R., Chang, M.C., Hurley, J.H., Komeili, A.	Plos Biol.	26981620	5	0.0261780104712042	2.435	5	NA	NA	NA	NA	NA	NA	NA	NA	0.512978352313532	0.883861701036216	0.621627167333539	0.927670052323792	0.90448343079922	2.96226377594497e-06	27.2680304347826	0.908794123648235	0.487074272	0.116228970	0.378436602	0.072425113	0.095609356	0.000307755	0.090787854	-19.301360203
3mt6t	3mt6	t	2010-04-30	1.9	0.178	0.178	0.204	Li, D.H., Chung, Y.S., Gloyd, M., Joseph, E., Ghirlando, R., Wright, G.D., Cheng, Y.Q., Maurizi, M.R., Guarne, A., Ortega, J.	Chem.Biol.	20851345	7	0.0338164251207729	6.147	7	0.142857142857143	1	0	0	0.666666666666667	0.333333333333333	0.137931034482759	0.162162162162162	0.697650559146404	0.883861701036216	0.952190417564379	0.995793577511029	0.995793577511029	0.337782053755526	8.97426058437686	0.576412976943481	0.302421009	0.116228970	0.047907263	0.004308576	0.004308576	0.316270004	0.422650800	-19.293280024
4gm3N	4gm3	N	2012-08-15	3.39	0.197	0.195	0.226	Karatas, H., Townsend, E.C., Cao, F., Chen, Y., Bernard, D., Liu, L., Lei, M., Dou, Y., Wang, S.	J.Am.Chem.Soc.	23210835	5	0.0159744408945687	4.331	5	0.5	NA	NA	NA	1	0	0.2	0.181818181818182	0.938750384733764	0.883861701036216	0.621627167333539	0.998153277931671	0.997024725556582	0.271004770975934	-2.42229635182409	0.0671291573148337	0.061345917	0.116228970	0.378436602	0.001949118	0.003077554	0.278723841	0.933217070	-19.285776253
1bzhI	1bzh	I	1998-10-28	2.1	-66.6	0.196	0.262	Groves, M.R., Yao, Z.J., Roller, P.P., Burke Jr., T.R., Barford, D.	Biochemistry	9922143	7	0.023489932885906	5.334	7	0.5	0.666666666666667	0.333333333333333	0	0.75	0.25	0.0277777777777778	0.0434782608695652	0.938750384733764	0.883861701036216	0.906843131219862	0.958653944803529	0.978865291884683	0.0103649524206321	25.8605791855204	0.899612324015507	0.061345917	0.116228970	0.093249897	0.041444399	0.021235125	0.073040624	0.100020517	-19.270512740
3mt6j	3mt6	j	2010-04-30	1.9	0.178	0.178	0.204	Li, D.H., Chung, Y.S., Gloyd, M., Joseph, E., Ghirlando, R., Wright, G.D., Cheng, Y.Q., Maurizi, M.R., Guarne, A., Ortega, J.	Chem.Biol.	20851345	7	0.0338164251207729	6.133	7	0.142857142857143	0.666666666666667	0.333333333333333	0	0.666666666666667	0.333333333333333	0.137931034482759	0.162162162162162	0.697650559146404	0.883861701036216	0.952190417564379	0.995793577511029	0.995793577511029	0.326428511195767	8.43330500894454	0.554274637829015	0.302421009	0.116228970	0.047907263	0.004308576	0.004308576	0.308370948	0.444911777	-19.267243180
4rwaH	4rwa	H	2014-12-01	3.28	0.241	0.239	0.273	Fenalti, G., Zatsepin, N.A., Betti, C., Giguere, P., Han, G.W., Ishchenko, A., Liu, W., Guillemyn, K., Zhang, H., James, D., Wang, D., Weierstall, U., Spence, J.C., Boutet, S., Messerschmidt, M., Williams, G.J., Gati, C., Yefanov, O.M., White, T.A., Oberthuer, D., Metz, M., Yoon, C.H., Barty, A., Chapman, H.N., Basu, S., Coe, J., Conrad, C.E., Fromme, R., Fromme, P., Tourwe, D., Schiller, P.W., R…	Nat.Struct.Mol.Biol.	25686086	5	0.0121654501216545	4.682	5	0	1	0	0	0	1	0.0869565217391304	0	0.469067405355494	0.883861701036216	1	0.986046988817072	0.90448343079922	0.869736428748799	1.39914886884986	0.207508671699653	0.530980714	0.116228970	0.000102585	0.014054165	0.095609356	0.638079606	0.792572835	-19.264124337
3hm6C	3hm6	C	2009-05-28	2.4	0.228	0.227	0.262	Tong, Y., Hota, P.K., Penachioni, J.Y., Hamaneh, M.B., Kim, S., Alviani, R.S., Shen, L., He, H., Tempel, W., Tamagnone, L., Park, H.W., Buck, M.	J.Biol.Chem.	19843518	27	0.0419254658385093	20.756	27	NA	NA	NA	NA	NA	NA	NA	NA	0.512978352313532	0.883861701036216	0.621627167333539	0.927670052323792	0.90448343079922	1.3365148549227e-05	26.2537004830918	0.902978983880841	0.487074272	0.116228970	0.378436602	0.072425113	0.095609356	0.000307755	0.096635207	-19.238942573
4q9iC	4q9i	C	2014-05-01	3.78	0.265	0.263	0.295	Szewczyk, P., Tao, H., McGrath, A.P., Villaluz, M., Rees, S.D., Lee, S.C., Doshi, R., Urbatsch, I.L., Zhang, Q., Chang, G.	Acta Crystallogr.,Sect.D	25760620	6	0.00467289719626168	4.868	6	1	NA	NA	NA	NA	NA	0	0	1	0.883861701036216	0.621627167333539	0.927670052323792	0.90448343079922	0.0640198117367835	-18.0046808510638	0.00652927973882881	0.000102585	0.116228970	0.378436602	0.072425113	0.095609356	0.142593352	0.993537136	-19.235646290
1xlsM	1xls	M	2004-09-30	2.96	0.255	0.255	0.303	Suino, K., Peng, L., Reynolds, R., Li, Y., Cha, J.Y., Repa, J.J., Kliewer, S.A., Xu, H.E.	Mol.Cell	15610733	18	0.0743801652892562	13.788	18	0.166666666666667	0.5625	0.1875	0.25	0.6875	0.3125	0.00671140939597315	0.0355329949238579	0.738381040320099	0.971991381963681	0.925515543244075	0.933005027187853	0.974864060736637	0.000218545725339611	19.1382837967402	0.824525607018976	0.261694707	0.028108330	0.074579401	0.067090685	0.025235946	0.027390234	0.174805088	-19.231005348
2hobB	2hob	B	2006-07-14	1.95	0.205	0.202	0.221	Xue, X., Yang, H., Shen, W., Zhao, Q., Li, J., Yang, K., Chen, C., Jin, Y., Bartlam, M., Rao, Z.	J.Mol.Biol.	17189639	6	0.0196078431372549	4.9	6	0	1	0	0	0.5	0.5	0.0526315789473684	0.08	0.469067405355494	0.883861701036216	0.985841797476147	0.971991381963681	0.989945624294655	0.0765132554412608	24.1204383975813	0.884615384615385	0.530980714	0.116228970	0.014259335	0.028108330	0.010155929	0.154082889	0.114997948	-19.230058661
2ql5G	2ql5	G	2007-07-12	2.34	0.218	0.212	0.233	Agniswamy, J., Fang, B., Weber, I.T.	Febs J.	17697120	5	0.0289017341040462	3.628	5	0.4	0.666666666666667	0.333333333333333	0	0.666666666666667	0.333333333333333	0	0	0.905714578844773	0.883861701036216	0.952190417564379	0.927670052323792	0.90448343079922	0.00837815774874686	47.648613008613	0.982044480718221	0.094378334	0.116228970	0.047907263	0.072425113	0.095609356	0.068526877	0.017952400	-19.224372515
2jldE	2jld	E	2008-09-08	2.35	0.192	0.19	0.227	Atilla-Gokcumen, G.E., Pagano, N., Streu, C., Maksimoska, J., Filippakopoulos, P., Knapp, S., Meggers, E.	Chembiochem	19035373	8	0.019047619047619	6.101	8	0.625	0.833333333333333	0.166666666666667	0	NA	NA	0	0	0.954344926644096	0.883861701036216	0.621627167333539	0.927670052323792	0.90448343079922	0.00726643122718576	65.6228848991638	0.995205060191798	0.045752975	0.116228970	0.378436602	0.072425113	0.095609356	0.065346738	0.004924087	-19.222749274
3mn6Y	3mn6	Y	2010-04-21	2	0.193	0.191	0.239	Ducka, A.M., Joel, P., Popowicz, G.M., Trybus, K.M., Schleicher, M., Noegel, A.A., Huber, R., Holak, T.A., Sitar, T.	Proc.Natl.Acad.Sci.USA	20538977	19	0.0508021390374332	14.264	19	NA	NA	NA	NA	NA	NA	NA	NA	0.512978352313532	0.883861701036216	0.621627167333539	0.927670052323792	0.90448343079922	3.97153828517145e-05	26.0453373819163	0.901346663946133	0.487074272	0.116228970	0.378436602	0.072425113	0.095609356	0.000307755	0.098276570	-19.222100070
4rqzD	4rqz	D	2014-11-05	2.4	0.198	0.196	0.226	de Regt, A.K., Kim, S., Sohn, J., Grant, R.A., Baker, T.A., Sauer, R.T.	Structure	25703375	10	0.0318471337579618	2.355	3	1	0	1	0	1	0	0	0	1	0.883861701036216	0.621627167333539	0.927670052323792	0.90448343079922	0.0721835524785608	-5.9916287878788	0.0299938788002448	0.000102585	0.116228970	0.378436602	0.072425113	0.095609356	0.149671728	0.970250308	-19.210916121
3zmpC	3zmp	C	2013-02-12	2.62	0.223	0.22	0.271	Meyer, C., Hoeger, B., Temmerman, K., Tatarek-Nossol, M., Pogenberg, V., Bernhagen, J., Wilmanns, M., Kapurniotu, A., Kohn, M.	Acs Chem.Biol.	24387659	10	0.0303951367781155	6.753	9	0.555555555555556	0.666666666666667	0.333333333333333	0	0.571428571428571	0.428571428571429	0	0	0.943161998563661	0.883861701036216	0.965322663383605	0.927670052323792	0.90448343079922	0.00280344760526913	33.5884614779874	0.943378902264844	0.056934756	0.116228970	0.034776364	0.072425113	0.095609356	0.050574477	0.056421830	-19.208753917
3mt62	3mt6	2	2010-04-30	1.9	0.178	0.178	0.204	Li, D.H., Chung, Y.S., Gloyd, M., Joseph, E., Ghirlando, R., Wright, G.D., Cheng, Y.Q., Maurizi, M.R., Guarne, A., Ortega, J.	Chem.Biol.	20851345	7	0.0338164251207729	6.091	7	0.142857142857143	0.666666666666667	0.333333333333333	0	0.666666666666667	0.333333333333333	0.137931034482759	0.162162162162162	0.697650559146404	0.883861701036216	0.952190417564379	0.995793577511029	0.995793577511029	0.283839091762367	6.84774530587523	0.485309120587635	0.302421009	0.116228970	0.047907263	0.004308576	0.004308576	0.285699631	0.514054165	-19.199152967
2r3yE	2r3y	E	2007-08-30	2.5	0.208	0.204	0.234	Hasselblatt, H., Kurzbauer, R., Wilken, C., Krojer, T., Sawa, J., Kurt, J., Kirk, R., Hasenbein, S., Ehrmann, M., Clausen, T.	Genes Dev.	17938245	10	0.0318471337579618	2.417	4	0.75	1	0	0	0.75	0.25	0	0	0.973325125679696	0.883861701036216	0.906843131219862	0.927670052323792	0.90448343079922	0.000690597865782888	32.2150813287514	0.936951642521934	0.026774723	0.116228970	0.093249897	0.072425113	0.095609356	0.036417727	0.062782109	-19.198434017
5c1bU	5c1b	U	2015-06-13	3.08	0.2	0.198	0.24	Hanzelmann, P., Schindelin, H.	Structure	26712280	21	0.0267515923566879	7.347	10	0.2	0.125	0.375	0.5	0.857142857142857	0.142857142857143	0	0	0.780547860880271	0.994152046783626	0.802195547347902	0.927670052323792	0.90448343079922	0.000791928073236278	30.9085338564371	0.931340542746378	0.219532212	0.005949938	0.197886746	0.072425113	0.095609356	0.038161674	0.068321707	-19.182829195
3u1iE	3u1i	E	2011-09-29	2.3	0.219	0.218	0.243	Noble, C.G., Seh, C.C., Chao, A.T., Shi, P.Y.	J.Virol.	22031935	5	0.0261780104712042	1.868	2	0	NA	NA	NA	0	1	0	0	0.469067405355494	0.883861701036216	1	0.927670052323792	0.90448343079922	0.66493682576959	16.7466666666667	0.782799428688023	0.530980714	0.116228970	0.000102585	0.072425113	0.095609356	0.497537957	0.216454657	-19.171184543
2qlbG	2qlb	G	2007-07-12	2.25	0.196	0.187	0.223	Agniswamy, J., Fang, B., Weber, I.T.	Febs J.	17697120	5	0.0289017341040462	3.679	5	0.4	0.333333333333333	0.666666666666667	0	1	0	0	0.0434782608695652	0.905714578844773	0.883861701036216	0.621627167333539	0.927670052323792	0.978865291884683	0.0111487525627217	54.7816662534094	0.990104060395838	0.094378334	0.116228970	0.378436602	0.072425113	0.021235125	0.074989741	0.009950759	-19.162154806
4y6zc	4y6z	c	2015-02-13	2.7	0.193	0.191	0.216	Huber, E.M., de Bruin, G., Heinemeyer, W., Paniagua Soriano, G., Overkleeft, H.S., Groll, M.	J.Am.Chem.Soc.	26020686	5	0.0173611111111111	4.312	5	0	0.5	0	0.5	1	0	0.0769230769230769	0.0555555555555556	0.469067405355494	0.994152046783626	0.621627167333539	0.985123627782908	0.984918436441982	0.248994124254538	31.0927812718379	0.93246276270149	0.530980714	0.005949938	0.378436602	0.014977431	0.015182602	0.266721379	0.067193270	-19.139659504
4n6pB	4n6p	B	2013-10-14	1.4	0.179	0.177	0.208	Gautam, L., Dube, D., Sinha, M., Kaur, P., Sharma, S., Singh, T.P.	TO BE PUBLISHED	-	6	0.0175953079178886	3.978	6	0.833333333333333	0.75	0.25	0	0.75	0.25	0	0	0.978249717861906	0.883861701036216	0.906843131219862	0.927670052323792	0.90448343079922	0.000513642758915722	27.6793181818182	0.91195674352173	0.021850636	0.116228970	0.093249897	0.072425113	0.095609356	0.034058268	0.087710300	-19.134275892
3mt6y	3mt6	y	2010-04-30	1.9	0.178	0.178	0.204	Li, D.H., Chung, Y.S., Gloyd, M., Joseph, E., Ghirlando, R., Wright, G.D., Cheng, Y.Q., Maurizi, M.R., Guarne, A., Ortega, J.	Chem.Biol.	20851345	7	0.0338164251207729	6.146	7	0.142857142857143	0.666666666666667	0.333333333333333	0	0.666666666666667	0.333333333333333	0.137931034482759	0.162162162162162	0.697650559146404	0.883861701036216	0.952190417564379	0.995793577511029	0.995793577511029	0.337782053755526	7.22804859868813	0.502346459906142	0.302421009	0.116228970	0.047907263	0.004308576	0.004308576	0.316270004	0.497025031	-19.131185942
3bpmC	3bpm	C	2007-12-18	2.5	0.191	0.19	0.224	Kerr, I.D., Lee, J.H., Pandey, K.C., Harrison, A., Sajid, M., Rosenthal, P.J., Brinen, L.S.	J.Med.Chem.	19128015	4	0.0164609053497942	3.661	4	0.25	1	0	0	0	1	0	0	0.824356212167846	0.883861701036216	1	0.927670052323792	0.90448343079922	0.639213021375859	2.88030183509301	0.28310548867578	0.175728355	0.116228970	0.000102585	0.072425113	0.095609356	0.478867460	0.716659828	-19.117998673
4z2pP	4z2p	P	2015-03-30	1.6	0.173	0.172	0.207	Avraham, O., Meir, A., Fish, A., Bayer, E.A., Livnah, O.	J.Struct.Biol.	26126731	12	0.0895522388059701	7.115	10	0.9	1	0	0	0.888888888888889	0.111111111111111	0	0	0.980506822612086	0.883861701036216	0.744434184877398	0.927670052323792	0.90448343079922	0.000229908330991722	36.4586831955923	0.954499081820037	0.019593763	0.116228970	0.255642183	0.072425113	0.095609356	0.027390234	0.045547805	-19.107962061
5hf3B	5hf3	B	2016-01-06	1.8	0.169	0.166	0.205	Milroy, L.G., Bartel, M., Henen, M.A., Leysen, S., Adriaans, J.M., Brunsveld, L., Landrieu, I., Ottmann, C.	Angew.Chem.Int.Ed.Engl.	26537010	9	0.038135593220339	8.237	9	0.5	0.8	0	0.2	0.5	0.5	0.0416666666666667	0.0307692307692308	0.938750384733764	0.963373345644814	0.985841797476147	0.965014876372217	0.971683594952293	0.751061571292072	13.5042376038281	0.71179351152826	0.061345917	0.036725482	0.014259335	0.035084120	0.028416085	0.549651211	0.286828067	-19.104004833
3uyrP	3uyr	P	2011-12-06	1.7	0.194	0.192	0.226	Mage, M.G., Dolan, M.A., Wang, R., Boyd, L.F., Revilleza, M.J., Robinson, H., Natarajan, K., Myers, N.B., Hansen, T.H., Margulies, D.H.	J.Immunol.	22753930	8	0.036697247706422	5.846	8	0.25	0.5	0.166666666666667	0.333333333333333	1	0	0	0	0.824356212167846	0.984713245101057	0.621627167333539	0.927670052323792	0.90448343079922	0.00188035326261435	49.5385618910141	0.984594980616201	0.175728355	0.015387772	0.378436602	0.072425113	0.095609356	0.046368486	0.015387772	-19.102708887
2o60B	2o60	B	2006-12-06	1.55	0.204	0.202	0.244	Valentine, K.G., Ng, H.L., Schneeweis, L., Kranz, J.K., Frederick, K.K., Alber, T., Wand, A.J.	To be Published	-	24	0.162162162162162	15.687	21	0.55	0.947368421052632	0.0526315789473684	0	1	0	0	0	0.941315276495332	0.883861701036216	0.621627167333539	0.927670052323792	0.90448343079922	1.15952695598076e-05	-4.08208472686734	0.0457049581718017	0.058781288	0.116228970	0.378436602	0.072425113	0.095609356	0.000307755	0.954657366	-19.063126255
4gm3J	4gm3	J	2012-08-15	3.39	0.197	0.195	0.226	Karatas, H., Townsend, E.C., Cao, F., Chen, Y., Bernard, D., Liu, L., Lei, M., Dou, Y., Wang, S.	J.Am.Chem.Soc.	23210835	5	0.0159744408945687	4.413	5	0.5	NA	NA	NA	1	0	0.2	0.181818181818182	0.938750384733764	0.883861701036216	0.621627167333539	0.998153277931671	0.997024725556582	0.375527691757699	-6.08693979933111	0.0294837788206488	0.061345917	0.116228970	0.378436602	0.001949118	0.003077554	0.337505129	0.970763233	-19.054972250
3mt6d	3mt6	d	2010-04-30	1.9	0.178	0.178	0.204	Li, D.H., Chung, Y.S., Gloyd, M., Joseph, E., Ghirlando, R., Wright, G.D., Cheng, Y.Q., Maurizi, M.R., Guarne, A., Ortega, J.	Chem.Biol.	20851345	7	0.0338164251207729	6.164	7	0.142857142857143	0.333333333333333	0.666666666666667	0	0.666666666666667	0.333333333333333	0.137931034482759	0.162162162162162	0.697650559146404	0.883861701036216	0.952190417564379	0.995793577511029	0.995793577511029	0.361335594757716	6.84762719563901	0.485207100591716	0.302421009	0.116228970	0.047907263	0.004308576	0.004308576	0.330631924	0.514156750	-19.052888697
3aloE	3alo	E	2010-08-04	2.6	0.209	0.206	0.271	Matsumoto, T., Kinoshita, T., Kirii, Y., Yokota, K., Hamada, K., Tada, T.	Biochem.Biophys.Res.Commun.	20732303	8	0.0244648318042813	6.338	8	0.857142857142857	0.8	0.2	0	0.8	0.2	0	0	0.979275674566533	0.883861701036216	0.867754180773571	0.927670052323792	0.90448343079922	0.0221379211158194	43.311967611336	0.974290961028362	0.020824785	0.116228970	0.132334838	0.072425113	0.095609356	0.094070579	0.025646286	-19.045977723
4ka7C	4ka7	C	2013-04-22	1.8	0.18	0.179	0.199	Kmiec, B., Teixeira, P.F., Berntsson, R.P.-A., Murcha, M.W., Branca, R.M.M., Radomiljac, J., Regberg, J., Svensson, L.M., Bakali, A., Langel, U., Lehtio, J., Whelan, J., Stenmark, P., Glaser, E.	PROC.NATL.ACAD.SCI.USA	-	4	0.00560224089635854	2.798	4	0.5	0.5	0	0.5	NA	NA	0	0	0.938750384733764	0.994152046783626	0.621627167333539	0.927670052323792	0.90448343079922	0.00828821740832	28.3692765957447	0.916445623342175	0.061345917	0.005949938	0.378436602	0.072425113	0.095609356	0.067911366	0.083196553	-19.036095779
1kuiB	1kui	B	2002-01-22	1.5	-66.6	0.191	0.216	Huang, K.F., Chiou, S.H., Ko, T.P., Wang, A.H.	Eur.J.Biochem.	12071970	3	0.0147783251231527	0.769	1	1	1	0	0	1	0	0	0	1	0.883861701036216	0.621627167333539	0.927670052323792	0.90448343079922	0.104867849818443	-9.65138686131387	0.0170373393185064	0.000102585	0.116228970	0.378436602	0.072425113	0.095609356	0.176856791	0.983176036	-19.030786121
4oilB	4oil	B	2014-01-19	2.51	0.197	0.193	0.285	Hsu, C.L., Liu, J.S., Wu, P.L., Guan, H.H., Chen, Y.L., Lin, A.C., Ting, H.J., Pang, S.T., Yeh, S.D., Ma, W.L., Chen, C.J., Wu, W.G., Chang, C.	Mol Oncol	25091737	12	0.048	4.896	7	0.857142857142857	0.8	0.2	0	1	0	0	0	0.979275674566533	0.883861701036216	0.621627167333539	0.927670052323792	0.90448343079922	0.000946354731528562	45.1469444444445	0.978065700877372	0.020824785	0.116228970	0.378436602	0.072425113	0.095609356	0.039084941	0.021953221	-19.029057523
4y8ig	4y8i	g	2015-02-16	2.6	0.2	0.199	0.22	Huber, E.M., de Bruin, G., Heinemeyer, W., Paniagua Soriano, G., Overkleeft, H.S., Groll, M.	J.Am.Chem.Soc.	26020686	5	0.0173611111111111	4.717	5	0	0.5	0	0.5	0.5	0.5	0.0625	0	0.469067405355494	0.994152046783626	0.985841797476147	0.977018569816354	0.90448343079922	0.915306045639461	28.6147477477477	0.918077943276882	0.530980714	0.005949938	0.014259335	0.023081658	0.095609356	0.681883463	0.081555191	-19.013320888
4eq0P	4eq0	P	2012-04-17	1.7	0.215	0.213	0.264	Alvizo, O., Mittal, S., Mayo, S.L., Schiffer, C.A.	Protein Sci.	22549928	8	0.0394088669950739	6.034	7	1	1	0	0	1	0	0	0	1	0.883861701036216	0.621627167333539	0.927670052323792	0.90448343079922	0.228249511729123	3.1237037037037	0.294429708222812	0.000102585	0.116228970	0.378436602	0.072425113	0.095609356	0.253795650	0.705478047	-19.001509550
4mflB	4mfl	B	2013-08-28	1.9	0.176	0.174	0.211	Lyu, S.Y., Liu, Y.C., Chang, C.Y., Huang, C.J., Chiu, Y.H., Huang, C.M., Hsu, N.S., Lin, K.H., Wu, C.J., Tsai, M.D., Li, T.L.	J.Am.Chem.Soc.	25095906	7	0.0202898550724638	5.116	7	0.714285714285714	NA	NA	NA	NA	NA	NA	NA	0.967990150815636	0.883861701036216	0.621627167333539	0.927670052323792	0.90448343079922	0.00323574456389703	53.9322474524593	0.988879820444807	0.032109151	0.116228970	0.378436602	0.072425113	0.095609356	0.051702913	0.011181781	-18.990911552
1w7vE	1w7v	E	2004-09-13	2	0.157	0.156	0.18	Graham, S.C., Bond, C.S., Freeman, H.C., Guss, J.M.	Biochemistry	16229471	3	0.00681818181818182	1.61	2	1	NA	NA	NA	1	0	0	0	1	0.883861701036216	0.621627167333539	0.927670052323792	0.90448343079922	0.119698924170533	-5.38505739795919	0.0346867986125281	0.000102585	0.116228970	0.378436602	0.072425113	0.095609356	0.188551498	0.965736561	-18.984652368
4m9sH	4m9s	H	2013-08-15	3.21	0.285	0.283	0.333	Huang, W., Jiang, T., Choi, W., Qi, S., Pang, Y., Hu, Q., Xu, Y., Gong, X., Jeffrey, P.D., Wang, J., Shi, Y.	Genes Dev.	24065769	8	0.0145719489981785	4.816	6	0.25	0.25	0.5	0.25	0.5	0.5	0	0	0.824356212167846	0.971991381963681	0.985841797476147	0.927670052323792	0.90448343079922	0.05100826998867	27.3140428238287	0.909508263619669	0.175728355	0.028108330	0.014259335	0.072425113	0.095609356	0.129667624	0.090069758	-18.983487145
3mn6X	3mn6	X	2010-04-21	2	0.193	0.191	0.239	Ducka, A.M., Joel, P., Popowicz, G.M., Trybus, K.M., Schleicher, M., Noegel, A.A., Huber, R., Holak, T.A., Sitar, T.	Proc.Natl.Acad.Sci.USA	20538977	19	0.0508021390374332	14.073	19	NA	NA	NA	NA	NA	NA	NA	NA	0.512978352313532	0.883861701036216	0.621627167333539	0.927670052323792	0.90448343079922	1.56417948084663e-05	23.1258326585695	0.874515405019384	0.487074272	0.116228970	0.378436602	0.072425113	0.095609356	0.000307755	0.125051293	-18.981161719
1cziP	1czi	P	1997-01-15	2.3	-66.6	0.195	-66.6	Groves, M.R., Dhanaraj, V., Badasso, M., Nugent, P., Pitts, J.E., Hoover, D.J., Blundell, T.L.	Protein Eng.	9862200	4	0.0123839009287926	3.356	4	1	NA	NA	NA	1	0	0	0	1	0.883861701036216	0.621627167333539	0.927670052323792	0.90448343079922	0.16069795681716	0.159564508961635	0.150785553968578	0.000102585	0.116228970	0.378436602	0.072425113	0.095609356	0.215633976	0.849405006	-18.978796094
5c1bV	5c1b	V	2015-06-13	3.08	0.2	0.198	0.24	Hanzelmann, P., Schindelin, H.	Structure	26712280	21	0.0267515923566879	8.175	11	0.0909090909090909	0.222222222222222	0.333333333333333	0.444444444444444	0.75	0.25	0	0	0.595875654047399	0.987380732533087	0.906843131219862	0.927670052323792	0.90448343079922	0.000777591399771577	36.4999551243178	0.954703121811875	0.404185474	0.012720558	0.093249897	0.072425113	0.095609356	0.038161674	0.045342634	-18.975007453
3qdzE	3qdz	E	2011-01-19	2.8	-66.6	0.304	0.364	Gandhi, P.S., Chen, Z., Appelbaum, E., Zapata, F., Di Cera, E.	IUBMB LIFE	-	9	0.0347490347490347	6.977	9	0.444444444444444	0.571428571428571	0	0.428571428571429	0.75	0.25	0	0	0.917615676618447	0.986970349851236	0.906843131219862	0.927670052323792	0.90448343079922	0.00833606312497134	23.3126482587065	0.876453784941849	0.082478457	0.013130899	0.093249897	0.072425113	0.095609356	0.067911366	0.123102175	-18.957456832
3mt6f	3mt6	f	2010-04-30	1.9	0.178	0.178	0.204	Li, D.H., Chung, Y.S., Gloyd, M., Joseph, E., Ghirlando, R., Wright, G.D., Cheng, Y.Q., Maurizi, M.R., Guarne, A., Ortega, J.	Chem.Biol.	20851345	7	0.0338164251207729	6.203	7	0.142857142857143	0.333333333333333	0.666666666666667	0	0.666666666666667	0.333333333333333	0.137931034482759	0.162162162162162	0.697650559146404	0.883861701036216	0.952190417564379	0.995793577511029	0.995793577511029	0.411770436802895	6.57474358974359	0.473474801061008	0.302421009	0.116228970	0.047907263	0.004308576	0.004308576	0.355765285	0.525748872	-18.957327753
2w76C	2w76	C	2008-12-20	2.8	0.217	0.215	0.265	Greenwald, J., Nader, M., Celia, H., Gruffaz, C., Geoffroy, V., Meyer, J.M., Schalk, I.J., Pattus, F.	Mol.Microbiol.	19504741	7	0.00906735751295337	6.345	7	0	0	1	0	0	1	0	0	0.469067405355494	0.883861701036216	1	0.927670052323792	0.90448343079922	0.617287837809964	13.5000850340136	0.711487451540502	0.530980714	0.116228970	0.000102585	0.072425113	0.095609356	0.464505540	0.287135823	-18.957308644
4j8rI	4j8r	I	2013-02-14	2.3	0.247	0.247	0.257	Swayampakula, M., Baral, P.K., Aguzzi, A., Kav, N.N., James, M.N.	Protein Sci.	23629842	16	0.0727272727272727	6.65	9	0.333333333333333	0.714285714285714	0.142857142857143	0.142857142857143	0.666666666666667	0.333333333333333	0	0.010752688172043	0.882630552990664	0.948804760439109	0.952190417564379	0.927670052323792	0.939981532779317	0.00167302881818294	25.4068968395945	0.896449704142012	0.117459992	0.051292573	0.047907263	0.072425113	0.060114895	0.045547805	0.103200657	-18.947127691
4l67B	4l67	B	2013-06-12	2.8	0.233	0.228	0.333	Wang, W., Lim, L., Baskaran, Y., Manser, E., Song, J.	Biochem.Biophys.Res.Commun.	23876315	25	0.0856164383561644	16.037	20	0.45	0.777777777777778	0.166666666666667	0.0555555555555556	0.888888888888889	0.111111111111111	0	0	0.917718272288909	0.900277008310249	0.744434184877398	0.927670052323792	0.90448343079922	0.00241983826136268	56.5663947489636	0.991634360334626	0.082375872	0.099815347	0.255642183	0.072425113	0.095609356	0.048933114	0.008411982	-18.932958437
3iwmH	3iwm	H	2009-09-02	3.2	0.223	0.22	0.272	Zhang, S., Zhong, N., Xue, F., Kang, X., Ren, X., Chen, J., Jin, C., Lou, Z., Xia, B.	Protein Cell	21203949	6	0.0196078431372549	4.879	6	0	0	1	0	0.5	0.5	0.105263157894737	0	0.469067405355494	0.883861701036216	0.985841797476147	0.991587155022058	0.90448343079922	0.0669551908878813	33.3832007379223	0.942154662313814	0.530980714	0.116228970	0.014259335	0.008514567	0.095609356	0.145363151	0.057550267	-18.932644305
3mt6w	3mt6	w	2010-04-30	1.9	0.178	0.178	0.204	Li, D.H., Chung, Y.S., Gloyd, M., Joseph, E., Ghirlando, R., Wright, G.D., Cheng, Y.Q., Maurizi, M.R., Guarne, A., Ortega, J.	Chem.Biol.	20851345	7	0.0338164251207729	6.105	7	0.142857142857143	0.666666666666667	0.333333333333333	0	0.666666666666667	0.333333333333333	0.137931034482759	0.162162162162162	0.697650559146404	0.883861701036216	0.952190417564379	0.995793577511029	0.995793577511029	0.294064282060469	3.92286263736263	0.336563966537441	0.302421009	0.116228970	0.047907263	0.004308576	0.004308576	0.291649569	0.663110382	-18.923928183
4e43C	4e43	C	2012-03-11	1.54	0.195	0.193	0.225	Perryman, A.L., Zhang, Q., Soutter, H.H., Rosenfeld, R., McRee, D.E., Olson, A.J., Elder, J.E., Stout, C.D.	Chem.Biol.Drug Des.	20659109	6	0.0606060606060606	3.988	6	0.666666666666667	0.75	0.25	0	0.666666666666667	0.333333333333333	0	0	0.965322663383605	0.883861701036216	0.952190417564379	0.927670052323792	0.90448343079922	0.000545960522175761	22.3739245395128	0.866761885329525	0.034776364	0.116228970	0.047907263	0.072425113	0.095609356	0.034058268	0.132847764	-18.920419282
3d2zB	3d2z	B	2008-05-09	2.8	0.205	0.202	0.265	Kerff, F., Petrella, S., Mercier, F., Sauvage, E., Herman, R., Pennartz, A., Zervosen, A., Luxen, A., Frere, J.M., Joris, B., Charlier, P.	J.Mol.Biol.	20036252	3	0.0114942528735632	2.844	3	0	NA	NA	NA	0	1	0	0	0.469067405355494	0.883861701036216	1	0.927670052323792	0.90448343079922	0.879152472607725	16.8330769230769	0.783819628647215	0.530980714	0.116228970	0.000102585	0.072425113	0.095609356	0.647312269	0.215428806	-18.912778175
3mt6p	3mt6	p	2010-04-30	1.9	0.178	0.178	0.204	Li, D.H., Chung, Y.S., Gloyd, M., Joseph, E., Ghirlando, R., Wright, G.D., Cheng, Y.Q., Maurizi, M.R., Guarne, A., Ortega, J.	Chem.Biol.	20851345	7	0.0338164251207729	6.263	7	0.142857142857143	0.333333333333333	0.666666666666667	0	0.666666666666667	0.333333333333333	0.137931034482759	0.162162162162162	0.697650559146404	0.883861701036216	0.952190417564379	0.995793577511029	0.995793577511029	0.495153526532161	7.42165384615384	0.511018159559274	0.302421009	0.116228970	0.047907263	0.004308576	0.004308576	0.400800164	0.488305293	-18.912018852
1i73B	1i73	B	2001-03-07	1.4	0.138	0.134	0.194	Gavuzzo, E., Pochetti, G., Mazza, F., Gallina, C., Gorini, B., D'Alessio, S., Pieper, M., Tschesche, H., Tucker, P.A.	J.Med.Chem.	10978185	3	0.0184049079754601	2.686	3	0	1	0	0	0.5	0.5	0.0666666666666667	0.105263157894737	0.469067405355494	0.883861701036216	0.985841797476147	0.977223761157279	0.992305324715297	0.435830671347666	24.7775682382134	0.890430524382779	0.530980714	0.116228970	0.014259335	0.022876487	0.007796471	0.367049651	0.109150595	-18.884580827
1w7vF	1w7v	F	2004-09-13	2	0.157	0.156	0.18	Graham, S.C., Bond, C.S., Freeman, H.C., Guss, J.M.	Biochemistry	16229471	3	0.00681818181818182	1.633	2	1	NA	NA	NA	1	0	0	0	1	0.883861701036216	0.621627167333539	0.927670052323792	0.90448343079922	0.145448748200229	-8.35963015463918	0.0206080391756784	0.000102585	0.116228970	0.378436602	0.072425113	0.095609356	0.206196143	0.979585556	-18.880957175
4rqiF	4rqi	F	2014-11-03	2.44	0.2	0.197	0.241	Gaullier, G., Miron, S., Pisano, S., Buisson, R., Le Bihan, Y.V., Tellier-Lebegue, C., Messaoud, W., Roblin, P., Guimaraes, B.G., Thai, R., Giraud-Panis, M.J., Gilson, E., Le Du, M.H.	Nucleic Acids Res.	26748096	18	0.0886699507389163	10.703	14	0.214285714285714	0.333333333333333	0.166666666666667	0.5	1	0	0	0	0.784446496357854	0.994152046783626	0.621627167333539	0.927670052323792	0.90448343079922	0.000837824916006674	34.6461689229227	0.948887982044481	0.215633976	0.005949938	0.378436602	0.072425113	0.095609356	0.038161674	0.050984817	-18.845091711
4rwaG	4rwa	G	2014-12-01	3.28	0.241	0.239	0.273	Fenalti, G., Zatsepin, N.A., Betti, C., Giguere, P., Han, G.W., Ishchenko, A., Liu, W., Guillemyn, K., Zhang, H., James, D., Wang, D., Weierstall, U., Spence, J.C., Boutet, S., Messerschmidt, M., Williams, G.J., Gati, C., Yefanov, O.M., White, T.A., Oberthuer, D., Metz, M., Yoon, C.H., Barty, A., Chapman, H.N., Basu, S., Coe, J., Conrad, C.E., Fromme, R., Fromme, P., Tourwe, D., Schiller, P.W., R…	Nat.Struct.Mol.Biol.	25686086	5	0.0121654501216545	4.459	5	0	0	0.5	0.5	0.5	0.5	0.0434782608695652	0.0344827586206897	0.469067405355494	0.994152046783626	0.985841797476147	0.966861598440546	0.974453678054786	0.438057552616312	8.0308043217287	0.536523158539074	0.530980714	0.005949938	0.014259335	0.033237587	0.025646286	0.368383258	0.462659007	-18.844574263
3egdD	3egd	D	2008-09-10	2.7	-66.6	0.206	0.274	Mancias, J.D., Goldberg, J.	Embo J.	18843296	10	0.0130890052356021	5.328	7	0.428571428571429	0.4	0.6	0	0.571428571428571	0.428571428571429	0	0	0.912896275777162	0.883861701036216	0.965322663383605	0.927670052323792	0.90448343079922	0.00984647848661648	38.7075925925926	0.962456641501734	0.087197374	0.116228970	0.034776364	0.072425113	0.095609356	0.071604432	0.037546163	-18.842060697
4wjwP	4wjw	P	2014-10-01	2.59	0.181	0.18	0.211	Weiskoff, A.M., Fromme, J.C.	Front Cell Dev Biol	25364754	19	0.0249671484888305	11.153	14	0.785714285714286	1	0	0	0.928571428571429	0.0714285714285714	0	0.00595238095238095	0.974351082384323	0.883861701036216	0.666461475325741	0.927670052323792	0.916281932902432	0.00636866630498374	47.8819716351502	0.982452560701898	0.025748872	0.116228970	0.333606894	0.072425113	0.083812064	0.062269183	0.017542060	-18.833172552
3mt6h	3mt6	h	2010-04-30	1.9	0.178	0.178	0.204	Li, D.H., Chung, Y.S., Gloyd, M., Joseph, E., Ghirlando, R., Wright, G.D., Cheng, Y.Q., Maurizi, M.R., Guarne, A., Ortega, J.	Chem.Biol.	20851345	7	0.0338164251207729	6.202	7	0.142857142857143	0.333333333333333	0.666666666666667	0	0.666666666666667	0.333333333333333	0.137931034482759	0.135135135135135	0.697650559146404	0.883861701036216	0.952190417564379	0.995793577511029	0.994049451113163	0.411770436802895	8.72784461538462	0.567435217302591	0.302421009	0.116228970	0.047907263	0.004308576	0.006052524	0.355765285	0.431678293	-18.814602977
1nakP	1nak	P	2002-11-27	2.57	-66.6	0.288	0.326	Stanfield, R.L., Ghiara, J.B., Ollmann Saphire, E., Profy, A.T., Wilson, I.A.	Virology	14592768	16	0.0730593607305936	7.056	10	0.7	0.5	0.375	0.125	0.857142857142857	0.142857142857143	0	0.0196078431372549	0.966553811429158	0.939263363086078	0.802195547347902	0.927670052323792	0.95906432748538	0.000164936104518342	17.1203403618853	0.789328708426852	0.033545343	0.060832991	0.197886746	0.072425113	0.041034058	0.027390234	0.209889208	-18.791839931
2x70F	2x70	F	2010-02-22	2	0.162	0.159	0.225	Celie, P.H.N., Toebes, M., Rodenko, B., Ovaa, H., Perrakis, A., Schumacher, T.N.M.	J.Am.Chem.Soc.	19655750	9	0.0327272727272727	6.778	9	0.555555555555556	0.25	0.5	0.25	1	0	0	0	0.943161998563661	0.971991381963681	0.621627167333539	0.927670052323792	0.90448343079922	0.00310353773531799	40.9352813883677	0.967863701285452	0.056934756	0.028108330	0.378436602	0.072425113	0.095609356	0.051497743	0.032109151	-18.786763623
1rrvD	1rrv	D	2003-12-09	2	0.21	0.21	0.252	Mulichak, A.M., Lu, W., Losey, H.C., Walsh, C.T., Garavito, R.M.	Biochemistry	15122882	7	0.0168269230769231	5.834	7	0	1	0	0	0	1	0	0	0.469067405355494	0.883861701036216	1	0.927670052323792	0.90448343079922	0.104378391289763	-1.03598233542159	0.102122015915119	0.530980714	0.116228970	0.000102585	0.072425113	0.095609356	0.176138695	0.898235535	-18.786533434
2x4pC	2x4p	C	2010-02-02	2.3	0.161	0.158	0.222	Rodenko, B., Toebes, M., Celie, P.H.N., Perrakis, A., Schumacher, T.N.M., Ovaa, H.	J.Am.Chem.Soc.	19655751	9	0.0327272727272727	7.616	9	0.166666666666667	0.25	0.25	0.5	0.833333333333333	0.166666666666667	0	0	0.738381040320099	0.994152046783626	0.830306761054683	0.927670052323792	0.90448343079922	0.128126283088974	46.6505684259259	0.980208120791675	0.261694707	0.005949938	0.169778416	0.072425113	0.095609356	0.193167829	0.019798933	-18.777222117
3mt6r	3mt6	r	2010-04-30	1.9	0.178	0.178	0.204	Li, D.H., Chung, Y.S., Gloyd, M., Joseph, E., Ghirlando, R., Wright, G.D., Cheng, Y.Q., Maurizi, M.R., Guarne, A., Ortega, J.	Chem.Biol.	20851345	7	0.0338164251207729	6.281	7	0.142857142857143	0.333333333333333	0.666666666666667	0	0.666666666666667	0.333333333333333	0.137931034482759	0.162162162162162	0.697650559146404	0.883861701036216	0.952190417564379	0.995793577511029	0.995793577511029	0.524737601495728	6.14337740384616	0.451030401958784	0.302421009	0.116228970	0.047907263	0.004308576	0.004308576	0.412084530	0.548317604	-18.768339437
2z4jB	2z4j	B	2007-06-19	2.6	0.207	0.207	0.234	Jouravel, N., Sablin, E., Arnold, L.A., Guy, R.K., Fletterick, R.J.	Acta Crystallogr.,Sect.D	18007036	10	0.0403225806451613	8.163	10	0.5	0.5	0.375	0.125	0.6	0.4	0	0	0.938750384733764	0.939263363086078	0.963270749974351	0.927670052323792	0.90448343079922	0.0380136923636957	31.4214320987654	0.933993062640277	0.061345917	0.060832991	0.036828067	0.072425113	0.095609356	0.114382437	0.065654493	-18.756588449
2uxnE	2uxn	E	2007-03-28	2.72	0.242	0.241	0.272	Yang, M., Culhane, J.C., Szewczuk, L.M., Gocke, C.B., Brautigam, C.A., Tomchick, D.R., Machius, M., Cole, P.A., Yu, H.	Nat.Struct.Mol.Biol.	17529991	21	0.0315315315315315	5.32	7	0.333333333333333	0.25	0.5	0.25	1	0	0	0	0.882630552990664	0.971991381963681	0.621627167333539	0.927670052323792	0.90448343079922	0.00984647848661648	53.379013571665	0.98847174046113	0.117459992	0.028108330	0.378436602	0.072425113	0.095609356	0.071604432	0.011592121	-18.751768210
3kdpH	3kdp	H	2009-10-23	3.5	0.243	0.242	0.286	Morth, J.P., Pedersen, B.P., Toustrup-Jensen, M.S., Sorensen, T.L., Petersen, J., Andersen, J.P., Vilsen, B., Nissen, P.	Nature	18075585	27	0.0270541082164329	22.825	27	0.222222222222222	0.84	0.16	0	0.952380952380952	0.0476190476190476	0	0	0.796244998461065	0.883861701036216	0.640196983687288	0.927670052323792	0.90448343079922	0.033897906125291	99.4906993006993	0.998979800040808	0.203836684	0.116228970	0.359868691	0.072425113	0.095609356	0.108945425	0.001128437	-18.741162519
4a0nC	4a0n	C	2011-09-09	2.74	0.22	0.218	0.26	Jeyaprakash, A.A., Basquin, C., Jayachandran, U., Conti, E.	Structure	22032967	6	0.0422535211267606	3.805	4	0	1	0	0	0	1	0	0	0.469067405355494	0.883861701036216	1	0.927670052323792	0.90448343079922	0.940001044753739	15.8407362637363	0.766068149357274	0.530980714	0.116228970	0.000102585	0.072425113	0.095609356	0.713171933	0.233073451	-18.737161307
3mt6i	3mt6	i	2010-04-30	1.9	0.178	0.178	0.204	Li, D.H., Chung, Y.S., Gloyd, M., Joseph, E., Ghirlando, R., Wright, G.D., Cheng, Y.Q., Maurizi, M.R., Guarne, A., Ortega, J.	Chem.Biol.	20851345	7	0.0338164251207729	6.214	7	0.142857142857143	0.666666666666667	0.333333333333333	0	0.666666666666667	0.333333333333333	0.137931034482759	0.135135135135135	0.697650559146404	0.883861701036216	0.952190417564379	0.995793577511029	0.994049451113163	0.42505076489444	8.12222222222222	0.540399918384003	0.302421009	0.116228970	0.047907263	0.004308576	0.006052524	0.362535905	0.458760771	-18.734902401
3qhwK	3qhw	K	2011-01-26	1.91	0.189	0.188	0.219	Bao, Z.Q., Jacobsen, D.M., Young, M.A.	Structure	21565702	10	0.0335570469798658	7.198	10	0.9	1	0	0	0.888888888888889	0.111111111111111	0	0	0.980506822612086	0.883861701036216	0.744434184877398	0.927670052323792	0.90448343079922	0.000355857977769943	33.8710952269612	0.944807182207713	0.019593763	0.116228970	0.255642183	0.072425113	0.095609356	0.033032417	0.055088223	-18.730485642
2puqI	2puq	I	2007-05-09	2.05	0.231	0.228	0.273	Larsen, K.S., Ostergaard, H., Bjelke, J.R., Olsen, O.H., Rasmussen, H.B., Christensen, L., Kragelund, B.B., Stennicke, H.R.	Biochem.J.	17456045	5	0.0196850393700787	3.502	4	0	1	0	0	0	1	0	0	0.469067405355494	0.883861701036216	1	0.927670052323792	0.90448343079922	0.327795132919164	6.10396044266541	0.449194042032238	0.530980714	0.116228970	0.000102585	0.072425113	0.095609356	0.309396799	0.550164136	-18.713396226
2zl2U	2zl2	U	2008-04-02	2.5	0.23	0.23	0.274	Kim, D.Y., Kim, K.K.	J.Mol.Biol.	18468623	7	0.0357142857142857	3.189	4	0.5	1	0	0	0.666666666666667	0.333333333333333	0	0	0.938750384733764	0.883861701036216	0.952190417564379	0.927670052323792	0.90448343079922	0.0687363009471689	45.7685683060109	0.978473780861049	0.061345917	0.116228970	0.047907263	0.072425113	0.095609356	0.146799343	0.021542881	-18.710993268
4gk71	4gk7	1	2012-08-10	2.8	0.21	0.21	0.241	Archer, C.R., Groll, M., Stein, M.L., Schellenberg, B., Clerc, J., Kaiser, M., Kondratyuk, T.P., Pezzuto, J.M., Dudler, R., Bachmann, A.S.	Biochemistry	22870914	4	0.016	3.607	4	0	0	1	0	0	1	0	0	0.469067405355494	0.883861701036216	1	0.927670052323792	0.90448343079922	0.506370771261624	8.98253211769581	0.576719036931238	0.530980714	0.116228970	0.000102585	0.072425113	0.095609356	0.405313911	0.422343045	-18.707757742
5c7fG	5c7f	G	2015-06-24	2.7	0.224	0.223	0.256	Ke, J., Ma, H., Gu, X., Thelen, A., Brunzelle, J.S., Li, J., Xu, H.E., Melcher, K.	Sci Adv	26601214	11	0.0526315789473684	7.057	8	0	1	0	0	0	1	0	0	0.469067405355494	0.883861701036216	1	0.927670052323792	0.90448343079922	0.371888938647701	6.80593811588491	0.482962660681494	0.530980714	0.116228970	0.000102585	0.072425113	0.095609356	0.334017234	0.516413623	-18.700136851
4g2zB	4g2z	B	2012-07-13	1.9	0.15	0.148	0.191	Shukla, P.K., Gautam, L., Sinha, M., Kaur, P., Sharma, S., Singh, T.P.	To be Published	-	6	0.017910447761194	4.53	6	0.666666666666667	0.75	0.25	0	0.75	0.25	0	0	0.965322663383605	0.883861701036216	0.906843131219862	0.927670052323792	0.90448343079922	0.0127124072805316	38.7675384122919	0.962558661497654	0.034776364	0.116228970	0.093249897	0.072425113	0.095609356	0.078477636	0.037443578	-18.686031201
2nqaD	2nqa	D	2006-10-30	2.2	0.205	0.205	0.268	Davis, T.L., Paramanathan, R., Butler-Cole, C., Finerty Jr., P.J., Weigelt, J., Sundstrom, M., Arrowsmith, C.H., Edwards, A.M., Bochkarev, A., Dhe-Paganon, S.	To be Published	-	4	0.0122699386503067	3.74	4	0	0.5	0	0.5	0.5	0.5	0	0.0476190476190476	0.469067405355494	0.994152046783626	0.985841797476147	0.927670052323792	0.981532779316713	0.803416289350652	16.7749401709402	0.7832075086717	0.530980714	0.005949938	0.014259335	0.072425113	0.018567911	0.586479278	0.216044317	-18.685159691
2g54D	2g54	D	2006-02-22	2.25	0.206	0.206	0.233	Shen, Y., Joachimiak, A., Rosner, M.R., Tang, W.J.	Nature	17051221	30	0.0303030303030303	9.467	12	0.666666666666667	1	0	0	0.666666666666667	0.333333333333333	0	0	0.965322663383605	0.883861701036216	0.952190417564379	0.927670052323792	0.90448343079922	0.00664822401435027	27.0551814249139	0.907875943684962	0.034776364	0.116228970	0.047907263	0.072425113	0.095609356	0.062987279	0.091711120	-18.676119522
4aphP	4aph	P	2012-04-03	1.99	0.196	0.194	0.24	Masuyer, G., Schwager, S.L.U., Sturrock, E.D., Isaac, R.E., Acharya, K.R.	Sci.Rep.	23056909	8	0.0135823429541596	6.893	8	0.625	1	0	0	0.5	0.5	0.0495867768595041	0.0606060606060606	0.954344926644096	0.883861701036216	0.985841797476147	0.968195342156561	0.986559967169385	0.218723680070163	-4.95089932126697	0.0376453784941849	0.045752975	0.116228970	0.014259335	0.031903980	0.013541239	0.248461223	0.962761592	-18.664493049
2qlfG	2qlf	G	2007-07-12	2.8	0.202	0.196	0.229	Agniswamy, J., Fang, B., Weber, I.T.	Febs J.	17697120	5	0.0289017341040462	3.927	5	0.2	1	0	0	0.666666666666667	0.333333333333333	0	0	0.780547860880271	0.883861701036216	0.952190417564379	0.927670052323792	0.90448343079922	0.0415583171452459	57.4474174174174	0.992042440318302	0.219532212	0.116228970	0.047907263	0.072425113	0.095609356	0.117767747	0.008001641	-18.646773821
4u4aD	4u4a	D	2014-07-23	3.51	0.304	0.301	0.362	Badgujar, D., Hosur, M.V., Varma, A.K.	To Be Published	-	11	0.0514018691588785	7.634	9	0	0.166666666666667	0.333333333333333	0.5	0.666666666666667	0.333333333333333	0	0.0266666666666667	0.469067405355494	0.994152046783626	0.952190417564379	0.927670052323792	0.96778495947471	0.137806649857818	24.401322962372	0.88645174454193	0.530980714	0.005949938	0.047907263	0.072425113	0.032314321	0.199835864	0.113151416	-18.642626419
2v87E	2v87	E	2007-08-02	1.8	0.181	0.181	0.208	Ramon-Maiques, S., Kuo, A.J., Carney, D., Matthews, A.G.W., Oettinger, M.A., Gozani, O., Yang, W.	Proc.Natl.Acad.Sci.USA	18025461	13	0.158536585365854	10.114	13	0.384615384615385	0.666666666666667	0	0.333333333333333	0.714285714285714	0.285714285714286	0	0.043010752688172	0.894326459423412	0.984713245101057	0.920077972709552	0.927670052323792	0.978352313532369	0.00272999172750324	1.45292548638133	0.211487451540502	0.105765285	0.015387772	0.080016414	0.072425113	0.021748051	0.049548625	0.788572015	-18.642004170
1hr8Q	1hr8	Q	2000-12-21	2.7	0.229	0.229	0.264	Taylor, A.B., Smith, B.S., Kitada, S., Kojima, K., Miyaura, H., Otwinowski, Z., Ito, A., Deisenhofer, J.	Structure	11470436	24	0.0505263157894737	7.7	10	0.3	0.375	0.5	0.125	0.555555555555556	0.444444444444444	0	0.00892857142857143	0.853390786908792	0.939263363086078	0.966553811429158	0.927670052323792	0.930029752744434	0.0048399684115515	26.9991104041475	0.907569883697205	0.146696758	0.060832991	0.033545343	0.072425113	0.070065654	0.057550267	0.092018876	-18.638250745
3btsF	3bts	F	2007-12-30	2.7	-66.6	0.175	0.232	Kumar, P.R., Yu, Y., Sternglanz, R., Johnston, S.A., Joshua-Tor, L.	Science	18292341	21	0.0479452054794521	3.37	5	0.2	0.666666666666667	0.333333333333333	0	NA	NA	0	0	0.780547860880271	0.883861701036216	0.621627167333539	0.927670052323792	0.90448343079922	0.00188001249765251	74.7522222222222	0.99744950010202	0.219532212	0.116228970	0.378436602	0.072425113	0.095609356	0.046368486	0.002667214	-18.610699067
4n7yD	4n7y	D	2013-10-16	2.16	0.215	0.213	0.256	Glas, A., Bier, D., Hahne, G., Rademacher, C., Ottmann, C., Grossmann, T.N.	Angew.Chem.Int.Ed.Engl.	24504455	11	0.0468085106382979	8.606	11	0.4	0.8	0.2	0	0.714285714285714	0.285714285714286	0	0	0.905714578844773	0.883861701036216	0.920077972709552	0.927670052323792	0.90448343079922	0.00628098350281616	44.9794486062718	0.977555600897776	0.094378334	0.116228970	0.080016414	0.072425113	0.095609356	0.061756258	0.022466147	-18.591152825
3laeX	3lae	X	2010-01-06	1.45	0.167	0.164	0.222	Tan, K., Li, H., Bargassa, M., Clancy, S., Joachimiak, A.	To be Published	-	3	0.037037037037037	2.249	3	0.666666666666667	1	0	0	0.5	0.5	0	0	0.965322663383605	0.883861701036216	0.985841797476147	0.927670052323792	0.90448343079922	0.039289851949346	18.5232230769231	0.81503774739849	0.034776364	0.116228970	0.014259335	0.072425113	0.095609356	0.115510874	0.184345507	-18.583374854
2x4qC	2x4q	C	2010-02-02	1.9	0.169	0.167	0.206	Rodenko, B., Toebes, M., Celie, P.H.N., Perrakis, A., Schumacher, T.N.M., Ovaa, H.	J.Am.Chem.Soc.	19655751	9	0.0327272727272727	7.088	9	0.5	0.25	0.5	0.25	0.833333333333333	0.166666666666667	0	0	0.938750384733764	0.971991381963681	0.830306761054683	0.927670052323792	0.90448343079922	0.0140186677996716	34.2275185185185	0.946745562130177	0.061345917	0.028108330	0.169778416	0.072425113	0.095609356	0.081657776	0.053139105	-18.548924275
3mt6n	3mt6	n	2010-04-30	1.9	0.178	0.178	0.204	Li, D.H., Chung, Y.S., Gloyd, M., Joseph, E., Ghirlando, R., Wright, G.D., Cheng, Y.Q., Maurizi, M.R., Guarne, A., Ortega, J.	Chem.Biol.	20851345	7	0.0338164251207729	6.21	7	0	0.333333333333333	0.666666666666667	0	0.666666666666667	0.333333333333333	0.137931034482759	0.162162162162162	0.469067405355494	0.883861701036216	0.952190417564379	0.995793577511029	0.995793577511029	0.42505076489444	8.48659361955874	0.556825137726994	0.530980714	0.116228970	0.047907263	0.004308576	0.004308576	0.362535905	0.442347148	-18.548298546
3iurB	3iur	B	2009-08-31	2.05	0.177	0.177	0.211	Li, M., Chen, C., Davies, D.R., Chiu, T.K.	J.Biol.Chem.	20444688	24	0.0346320346320346	4.796	6	0.833333333333333	0.75	0	0.25	1	0	0	0	0.978249717861906	0.971991381963681	0.621627167333539	0.927670052323792	0.90448343079922	0.046502174021384	36.6827348209652	0.95541726178331	0.021850636	0.028108330	0.378436602	0.072425113	0.095609356	0.124230611	0.044624538	-18.534695107
4xgzo	4xgz	o	2015-01-04	2.5	0.228	0.228	0.245	Nocula-Lugowska, M., Lugowski, M., Salgia, R., Kossiakoff, A.A.	J.Mol.Biol.	26087144	19	0.0829694323144105	9.737	12	0.416666666666667	1	0	0	0.666666666666667	0.333333333333333	0	0	0.907458705242639	0.883861701036216	0.952190417564379	0.927670052323792	0.90448343079922	0.021135279878454	42.5047825819167	0.972760661089574	0.092634387	0.116228970	0.047907263	0.072425113	0.095609356	0.092429216	0.027185064	-18.528862695
1xlsP	1xls	P	2004-09-30	2.96	0.255	0.255	0.303	Suino, K., Peng, L., Reynolds, R., Li, Y., Cha, J.Y., Repa, J.J., Kliewer, S.A., Xu, H.E.	Mol.Cell	15610733	18	0.0743801652892562	14.206	18	0.222222222222222	0.5625	0.25	0.1875	0.75	0.25	0.00671140939597315	0.0406091370558376	0.796244998461065	0.956499435723812	0.906843131219862	0.933005027187853	0.976710782804966	0.00142536629894133	20.0290631734499	0.836870026525199	0.203836684	0.043598687	0.093249897	0.067090685	0.023389413	0.042675421	0.162597456	-18.523428471
2ffdG	2ffd	G	2005-12-19	2.89	0.214	0.211	0.268	Betts, L., Merenbloom, B.K., Lord, S.T.	THROMB.HAEMOST.	16689770	6	0.0191693290734824	3.324	4	0.25	0.5	0	0.5	0.666666666666667	0.333333333333333	0	0	0.824356212167846	0.994152046783626	0.952190417564379	0.927670052323792	0.90448343079922	0.138605565814085	22.5052844827586	0.868292185268313	0.175728355	0.005949938	0.047907263	0.072425113	0.095609356	0.200759130	0.131308986	-18.510216760
4r0iB	4r0i	B	2014-07-31	1.9	0.223	0.22	0.289	Goswami, R., Wohlfahrt, G., Mukherjee, S., Ghadiyaram, C., Nagaraj, J., Satyam, L.K., Subbarao, K., Gopinath, S., Krishnamurthy, N.R., Subramanya, H.S., Ramachandra, M.	Bioorg.Med.Chem.Lett.	25556099	4	0.016597510373444	3.087	4	0.5	1	0	0	0.333333333333333	0.666666666666667	0	0	0.938750384733764	0.883861701036216	0.99015081563558	0.927670052323792	0.90448343079922	0.0414055947011454	20.2325337331334	0.840440726382371	0.061345917	0.116228970	0.009950759	0.072425113	0.095609356	0.117254822	0.159006976	-18.508425984
3dpyC	3dpy	C	2008-07-09	2.7	0.217	0.215	0.253	DeGraw, A.J., Hast, M.A., Xu, J., Mullen, D., Beese, L.S., Barany, G., Distefano, M.D.	Chem.Biol.Drug Des.	18844669	6	0.0137299771167048	2.617	3	1	1	0	0	1	0	0	0	1	0.883861701036216	0.621627167333539	0.927670052323792	0.90448343079922	0.30184994644283	-15.3231925465839	0.00877371964905121	0.000102585	0.116228970	0.378436602	0.072425113	0.095609356	0.296573656	0.991280263	-18.505621712
3ah8Y	3ah8	Y	2010-04-20	2.9	0.262	0.259	0.315	Nishimura, A., Kitano, K., Takasaki, J., Taniguchi, M., Mizuno, N., Tago, K., Hakoshima, T., Itoh, H.	Proc.Natl.Acad.Sci.USA	20639466	9	0.0253521126760563	7.835	9	0.142857142857143	0	0	1	NA	NA	0	0	0.697650559146404	1	0.621627167333539	0.927670052323792	0.90448343079922	0.272657837134664	9.50705092775365	0.596102836155887	0.302421009	0.000102585	0.378436602	0.072425113	0.095609356	0.280570373	0.402851867	-18.505263131
3mt6q	3mt6	q	2010-04-30	1.9	0.178	0.178	0.204	Li, D.H., Chung, Y.S., Gloyd, M., Joseph, E., Ghirlando, R., Wright, G.D., Cheng, Y.Q., Maurizi, M.R., Guarne, A., Ortega, J.	Chem.Biol.	20851345	7	0.0338164251207729	6.29	7	0.142857142857143	0.333333333333333	0.666666666666667	0	0.666666666666667	0.333333333333333	0.137931034482759	0.135135135135135	0.697650559146404	0.883861701036216	0.952190417564379	0.995793577511029	0.994049451113163	0.539809710317501	7.20607964869776	0.501020199959192	0.302421009	0.116228970	0.047907263	0.004308576	0.006052524	0.422343045	0.498358638	-18.499416938
2wjgC	2wjg	C	2009-05-26	2.2	0.218	0.216	0.244	Koester, S., Wehner, M., Herrmann, C., Kuehlbrandt, W., Yildiz, O.	J.Mol.Biol.	19615379	7	0.0372340425531915	4.976	7	0.428571428571429	0.2	0.6	0.2	NA	NA	0	0	0.912896275777162	0.963373345644814	0.621627167333539	0.927670052323792	0.90448343079922	0.00149064908232541	43.3641614906832	0.974392981024281	0.087197374	0.036725482	0.378436602	0.072425113	0.095609356	0.043393517	0.025543701	-18.493068742
1pjnA	1pjn	A	2003-06-03	2.5	0.209	0.209	0.233	Fontes, M.R.M., Teh, T., Jans, D., Brinkworth, R.I., Kobe, B.	J.Biol.Chem.	12695505	21	0.0456521739130435	16.175	21	0.476190476190476	0.526315789473684	0.315789473684211	0.157894736842105	0.9375	0.0625	0.00628930817610063	0.0146341463414634	0.920898738073253	0.949830717143737	0.652816251154201	0.932184261824151	0.950035908484662	0.000116055522201962	27.9925424437416	0.914405223423791	0.079195732	0.050266721	0.347250718	0.067911366	0.050061551	0.023286828	0.085248256	-18.490062003
4o97B	4o97	B	2014-01-02	2.2	0.191	0.186	0.277	Goswami, R., Mukherjee, S., Ghadiyaram, C., Wohlfahrt, G., Sistla, R.K., Nagaraj, J., Satyam, L.K., Subbarao, K., Palakurthy, R.K., Gopinath, S., Krishnamurthy, N.R., Ikonen, T., Moilanen, A., Subramanya, H.S., Kallio, P., Ramachandra, M.	Bioorg.Med.Chem.	24794746	4	0.016597510373444	3.22	4	0.5	0.5	0.5	0	0.333333333333333	0.666666666666667	0	0	0.938750384733764	0.883861701036216	0.99015081563558	0.927670052323792	0.90448343079922	0.0799705733356346	23.3997033741194	0.877882064884717	0.061345917	0.116228970	0.009950759	0.072425113	0.095609356	0.156339762	0.121665983	-18.488412542
4d69U	4d69	U	2014-11-10	2.7	0.231	0.23	0.274	Madariaga, D., Martinez-Saez, N., Somovilla, V.J., Coelho, H., Valero-Gonzalez, J., Castro-Lopez, J., Asensio, J.L., Jimenez-Barbero, J., Busto, J.H., Avenoza, A., Marcelo, F., Hurtado-Guerrero, R., Corzana, F., Peregrina, J.M.	Acs Chem.Biol.	25457745	5	0.0197628458498024	2.68	3	0	0	0	1	1	0	0	0	0.469067405355494	1	0.621627167333539	0.927670052323792	0.90448343079922	0.435830671347666	18.895	0.820546827178127	0.530980714	0.000102585	0.378436602	0.072425113	0.095609356	0.367049651	0.178805909	-18.485953008
4gk74	4gk7	4	2012-08-10	2.8	0.21	0.21	0.241	Archer, C.R., Groll, M., Stein, M.L., Schellenberg, B., Clerc, J., Kaiser, M., Kondratyuk, T.P., Pezzuto, J.M., Dudler, R., Bachmann, A.S.	Biochemistry	22870914	4	0.016	3.689	4	0	0	1	0	0	1	0	0	0.469067405355494	0.883861701036216	1	0.927670052323792	0.90448343079922	0.686182711448481	8.7518276004973	0.568557437257702	0.530980714	0.116228970	0.000102585	0.072425113	0.095609356	0.508514567	0.430549856	-18.461680492
3bu8D	3bu8	D	2008-01-02	2.15	-66.6	0.238	0.256	Chen, Y., Yang, Y., van Overbeek, M., Donigian, J.R., Baciu, P., de Lange, T., Lei, M.	Science	18202258	19	0.0808510638297872	7.387	10	0.6	0.875	0	0.125	0.875	0.125	0	0.0471698113207547	0.952190417564379	0.939263363086078	0.776033651379912	0.927670052323792	0.980609418282548	0.000975948811123743	14.4891150026444	0.735870230565191	0.047907263	0.060832991	0.224045958	0.072425113	0.019491178	0.039905622	0.262925728	-18.454132530
4mfpB	4mfp	B	2013-08-28	2.15	0.179	0.177	0.217	Lyu, S.Y., Liu, Y.C., Chang, C.Y., Huang, C.J., Chiu, Y.H., Huang, C.M., Hsu, N.S., Lin, K.H., Wu, C.J., Tsai, M.D., Li, T.L.	J.Am.Chem.Soc.	25095906	7	0.0202898550724638	5.472	7	0.714285714285714	NA	NA	NA	NA	NA	NA	NA	0.967990150815636	0.883861701036216	0.621627167333539	0.927670052323792	0.90448343079922	0.0208664784931815	54.2857645153828	0.989287900428484	0.032109151	0.116228970	0.378436602	0.072425113	0.095609356	0.092326631	0.010771440	-18.448480588
2qa9I	2qa9	I	2007-06-14	1.18	0.147	0.145	0.182	Lee, T.W., James, M.N.	Biochim.Biophys.Acta	18157955	4	0.0216216216216216	3.523	4	1	1	0	0	1	0	0	0	1	0.883861701036216	0.621627167333539	0.927670052323792	0.90448343079922	0.358815851349004	-5.39788762677485	0.0343807386247705	0.000102585	0.116228970	0.378436602	0.072425113	0.095609356	0.328682807	0.966044317	-18.428611739
3k24D	3k24	D	2009-09-29	2.5	0.212	0.209	0.27	Adams-Cioaba, M.A., Krupa, J.C., Xu, C., Mort, J.S., Min, J.	Nat Commun	21326229	3	0.0136363636363636	2.038	3	0.666666666666667	1	0	0	1	0	0	0	0.965322663383605	0.883861701036216	0.621627167333539	0.927670052323792	0.90448343079922	0.0123034925996902	52.9257486631016	0.987961640481534	0.034776364	0.116228970	0.378436602	0.072425113	0.095609356	0.077862126	0.012105047	-18.422352383
2zl2X	2zl2	X	2008-04-02	2.5	0.23	0.23	0.274	Kim, D.Y., Kim, K.K.	J.Mol.Biol.	18468623	7	0.0357142857142857	2.937	4	0.5	1	0	0	0.666666666666667	0.333333333333333	0	0	0.938750384733764	0.883861701036216	0.952190417564379	0.927670052323792	0.90448343079922	0.0189152367103246	35.5549597423511	0.951948581922057	0.061345917	0.116228970	0.047907263	0.072425113	0.095609356	0.089762002	0.047907263	-18.403676434
5ab0F	5ab0	F	2015-07-31	2.5	0.201	0.198	0.258	Mpakali, A., Giastas, P., Mathioudakis, N., Mavridis, I.M., Saridakis, E., Stratikos, E.	J.Biol.Chem.	26381406	10	0.0103412616339193	7.489	10	0.714285714285714	0.428571428571429	0.428571428571429	0.142857142857143	0.833333333333333	0.166666666666667	0	0	0.967990150815636	0.948804760439109	0.830306761054683	0.927670052323792	0.90448343079922	0.00163173486162657	23.7217204301075	0.880738624770455	0.032109151	0.051292573	0.169778416	0.072425113	0.095609356	0.044521953	0.118793599	-18.396912082
1hr8P	1hr8	P	2000-12-21	2.7	0.229	0.229	0.264	Taylor, A.B., Smith, B.S., Kitada, S., Kojima, K., Miyaura, H., Otwinowski, Z., Ito, A., Deisenhofer, J.	Structure	11470436	24	0.0505263157894737	6.709	9	0.222222222222222	0.714285714285714	0.142857142857143	0.142857142857143	0.625	0.375	0	0	0.796244998461065	0.948804760439109	0.956807222735201	0.927670052323792	0.90448343079922	0.00216919596777893	30.905984925907	0.931238522750459	0.203836684	0.051292573	0.043290931	0.072425113	0.095609356	0.047804678	0.068424292	-18.395803516
3cwdD	3cwd	D	2008-04-21	2.4	0.236	0.233	0.29	Li, Y., Zhang, J., Schopfer, F.J., Martynowski, D., Garcia-Barrio, M.T., Kovach, A., Suino-Powell, K., Baker, P.R., Freeman, B.A., Chen, Y.E., Xu, H.E.	Nat.Struct.Mol.Biol.	18604218	16	0.0592592592592593	12.394	16	0.4375	0.642857142857143	0.214285714285714	0.142857142857143	0.733333333333333	0.266666666666667	0	0	0.913409254129476	0.948804760439109	0.908382066276803	0.927670052323792	0.90448343079922	0.00085353842223706	26.6100734547159	0.905529483778821	0.086684448	0.051292573	0.091711120	0.072425113	0.095609356	0.039084941	0.094070579	-18.383216503
1q1tA	1q1t	A	2003-07-22	2.5	0.202	0.202	0.233	Fontes, M.R.M., Teh, T., Toth, G., John, A., Pavo, I., Jans, D.A., Kobe, B.	Biochem.J.	12852786	25	0.0536480686695279	6.197	8	0.25	0.5	0.166666666666667	0.333333333333333	1	0	0	0.0340909090909091	0.824356212167846	0.984713245101057	0.621627167333539	0.927670052323792	0.973735508361547	0.0113511652153945	30.5565614114796	0.928892062844317	0.175728355	0.015387772	0.378436602	0.072425113	0.026364382	0.075605252	0.070681165	-18.377453928
4o9vB	4o9v	B	2014-01-03	1.9	0.174	0.17	0.239	Goswami, R., Mukherjee, S., Ghadiyaram, C., Wohlfahrt, G., Sistla, R.K., Nagaraj, J., Satyam, L.K., Subbarao, K., Palakurthy, R.K., Gopinath, S., Krishnamurthy, N.R., Ikonen, T., Moilanen, A., Subramanya, H.S., Kallio, P., Ramachandra, M.	Bioorg.Med.Chem.	24794746	4	0.016597510373444	3.152	4	0.5	1	0	0	0.333333333333333	0.666666666666667	0	0	0.938750384733764	0.883861701036216	0.99015081563558	0.927670052323792	0.90448343079922	0.0590587220128776	20.4764655172414	0.844113446235462	0.061345917	0.116228970	0.009950759	0.072425113	0.095609356	0.138182191	0.155313911	-18.367702247
1nesJ	1nes	J	1995-07-31	1.65	-66.6	0.184	-66.6	Meyer Jr., E.F., Radhakrishnan, R., Cole, G.M., Presta, L.G.	J.Mol.Biol.	3640831	4	0.0166666666666667	3.068	4	0.333333333333333	0.5	0	0.5	1	0	0	0.04	0.882630552990664	0.994152046783626	0.621627167333539	0.927670052323792	0.97650559146404	0.0373905200322834	17.1869744483159	0.79085900836564	0.117459992	0.005949938	0.378436602	0.072425113	0.023594584	0.113254001	0.208350431	-18.356334944
4xtrG	4xtr	G	2015-01-23	2.05	0.189	0.187	0.216	Mateja, A., Paduch, M., Chang, H.Y., Szydlowska, A., Kossiakoff, A.A., Hegde, R.S., Keenan, R.J.	Science	25745174	37	0.104519774011299	17.841	22	0.818181818181818	0.95	0.05	0	1	0	0	0	0.976300400123115	0.883861701036216	0.621627167333539	0.927670052323792	0.90448343079922	0.0035833074179314	42.3918731778426	0.972148541114058	0.023799754	0.116228970	0.378436602	0.072425113	0.095609356	0.053344276	0.027800574	-18.348353888
3k27B	3k27	B	2009-09-29	1.76	0.16	0.158	0.198	Xu, C., Bian, C., Yang, W., Galka, M., Ouyang, H., Chen, C., Qiu, W., Liu, H., Jones, A.E., Mackenzie, F., Pan, P., Li, S.S., Wang, H., Min, J.	Proc.Natl.Acad.Sci.USA	20974918	9	0.0245901639344262	5.885	7	0.714285714285714	1	0	0	0.5	0.5	0	0	0.967990150815636	0.883861701036216	0.985841797476147	0.927670052323792	0.90448343079922	0.12781488754018	20.8163982371795	0.847990206080392	0.032109151	0.116228970	0.014259335	0.072425113	0.095609356	0.192860074	0.151518260	-18.346677128
2xe4B	2xe4	B	2010-05-11	1.65	0.142	0.14	0.178	Mcluskey, K., Paterson, N.G., Bland, N.D., Isaacs, N.W., Mottram, J.C.	J.Biol.Chem.	20926390	4	0.00532623169107856	3.683	4	0	1	0	0	1	0	0.235294117647059	0.142857142857143	0.469067405355494	0.883861701036216	0.621627167333539	0.998768851954448	0.994459833795014	0.686182711448481	23.5033800563777	0.87880024484799	0.530980714	0.116228970	0.378436602	0.001333607	0.005642183	0.508514567	0.120742716	-18.344636460
3hbvZ	3hbv	Z	2009-05-05	1.95	0.153	0.153	0.166	Oberholzer, A.E., Bumann, M., Hege, T., Russo, S., Baumann, U.	Biol.Chem.	19558324	7	0.0151515151515152	5.488	7	0.571428571428571	1	0	0	0.666666666666667	0.333333333333333	0	0	0.946239868677542	0.883861701036216	0.952190417564379	0.927670052323792	0.90448343079922	0.0219044340424751	33.6717257318952	0.943684962252601	0.053857201	0.116228970	0.047907263	0.072425113	0.095609356	0.093660238	0.056114075	-18.333237387
1rf1G	1rf1	G	2003-11-07	2.53	0.234	0.234	0.281	Kostelansky, M.S., Lounes, K.C., Ping, L.F., Dickerson, S.K., Gorkun, O.V., Lord, S.T.	Biochemistry	14992585	4	0.012779552715655	3.072	4	0.5	1	0	0	0.666666666666667	0.333333333333333	0	0	0.938750384733764	0.883861701036216	0.952190417564379	0.927670052323792	0.90448343079922	0.0393487540189064	37.9401928374656	0.959906141603754	0.061345917	0.116228970	0.047907263	0.072425113	0.095609356	0.115510874	0.040110792	-18.329095210
3snbH	3snb	H	2011-06-29	2.4	0.211	0.209	0.25	Zhu, L., George, S., Schmidt, M.F., Al-Gharabli, S.I., Rademann, J., Hilgenfeld, R.	Antiviral Res.	21854807	6	0.0196078431372549	3.81	5	0.6	1	0	0	1	0	0.0294117647058824	0	0.952190417564379	0.883861701036216	0.621627167333539	0.959269518826306	0.90448343079922	0.02391727304715	51.6368279569893	0.986125280554989	0.047907263	0.116228970	0.378436602	0.040828888	0.095609356	0.096019696	0.013951580	-18.323602505
4mexN	4mex	N	2013-08-27	3.9	0.287	0.286	0.325	Degen, D., Feng, Y., Zhang, Y., Ebright, K.Y., Ebright, Y.W., Gigliotti, M., Vahedian-Movahed, H., Mandal, S., Talaue, M., Connell, N., Arnold, E., Fenical, W., Ebright, R.H.	Elife	24843001	9	0.00639658848614072	8.014	9	0	NA	NA	NA	0.5	0.5	0.214285714285714	0	0.469067405355494	0.883861701036216	0.985841797476147	0.998358469272597	0.90448343079922	0.462375116121685	17.8371037181996	0.801367067945317	0.530980714	0.116228970	0.014259335	0.001743947	0.095609356	0.382027082	0.197886746	-18.316979063
4hreL	4hre	L	2012-10-27	2.79	0.257	0.249	0.296	Oh, Y.S., Gao, P., Lee, K.W., Ceglia, I., Seo, J.S., Zhang, X., Ahn, J.H., Chait, B.T., Patel, D.J., Kim, Y., Greengard, P.	Cell	23415230	14	0.0412979351032448	6.313	9	0.555555555555556	1	0	0	0.555555555555556	0.444444444444444	0	0	0.943161998563661	0.883861701036216	0.966553811429158	0.927670052323792	0.90448343079922	0.000263188751310615	15.901926916221	0.767394409304224	0.056934756	0.116228970	0.033545343	0.072425113	0.095609356	0.031185884	0.231739844	-18.315516087
2g56D	2g56	D	2006-02-22	2.2	0.205	0.205	0.225	Shen, Y., Joachimiak, A., Rosner, M.R., Tang, W.J.	Nature	17051221	30	0.0303030303030303	14.686	19	0.473684210526316	0.8	0.2	0	0.75	0.25	0.00934579439252336	0.0277777777777778	0.920590951061865	0.883861701036216	0.906843131219862	0.938750384733764	0.969529085872576	0.000283671878442376	16.184594615624	0.773923689043052	0.079503488	0.116228970	0.093249897	0.061345917	0.030570373	0.031185884	0.225276980	-18.293784774
3i8eD	3i8e	D	2009-07-09	3.4	0.264	0.26	0.338	Li, T., Robert, E.I., van Breugel, P.C., Strubin, M., Zheng, N.	Nat.Struct.Mol.Biol.	19966799	13	0.0113735783027122	9.961	13	0.538461538461538	0.909090909090909	0	0.0909090909090909	0.9	0.1	0	0	0.940391915461168	0.919975377039089	0.720221606648199	0.927670052323792	0.90448343079922	0.00135650134501156	42.013032967033	0.970822281167109	0.059704555	0.080118999	0.279852277	0.072425113	0.095609356	0.042675421	0.029134181	-18.278744736
3mt6o	3mt6	o	2010-04-30	1.9	0.178	0.178	0.204	Li, D.H., Chung, Y.S., Gloyd, M., Joseph, E., Ghirlando, R., Wright, G.D., Cheng, Y.Q., Maurizi, M.R., Guarne, A., Ortega, J.	Chem.Biol.	20851345	7	0.0338164251207729	6.249	7	0	0.333333333333333	0.666666666666667	0	0.666666666666667	0.333333333333333	0.137931034482759	0.162162162162162	0.469067405355494	0.883861701036216	0.952190417564379	0.995793577511029	0.995793577511029	0.466406943553005	6.14706857142857	0.451438481942461	0.530980714	0.116228970	0.047907263	0.004308576	0.004308576	0.384796881	0.547907263	-18.274695381
3vb6E	3vb6	E	2011-12-31	2.5	0.193	0.188	0.245	Chuck, C.P., Chen, C., Ke, Z., Wan, D.C.-C., Chow, H.F., Wong, K.B.	Eur.J.Med.Chem.	23202846	7	0.0228758169934641	3.445	4	0.25	0	0.5	0.5	0.5	0.5	0	0	0.824356212167846	0.994152046783626	0.985841797476147	0.927670052323792	0.90448343079922	0.248095174304569	8.98297498309669	0.576821056927158	0.175728355	0.005949938	0.014259335	0.072425113	0.095609356	0.265900698	0.422240460	-18.273033255
3h1iV	3h1i	V	2009-04-12	3.53	0.264	0.263	0.306	Zhang, Z., Huang, L., Shulmeister, V.M., Chi, Y.I., Kim, K.K., Hung, L.W., Crofts, A.R., Berry, E.A., Kim, S.H.	Nature	9565029	47	0.105381165919283	35.889	44	0.0967741935483871	0.724137931034483	0.137931034482759	0.137931034482759	1	0	0	0	0.599056119831743	0.94049451113163	0.621627167333539	0.927670052323792	0.90448343079922	0.000177268648668594	60.0394716872871	0.993164660273414	0.401005334	0.059601970	0.378436602	0.072425113	0.095609356	0.027390234	0.006873205	-18.255934253
3hkiF	3hki	F	2009-05-23	2.2	0.228	0.228	0.261	Gandhi, P.S., Page, M.J., Chen, Z., Bush-Pelc, L., Di Cera, E.	J.Biol.Chem.	19586901	21	0.0813953488372093	7.406	9	0.333333333333333	0.571428571428571	0.285714285714286	0.142857142857143	0.555555555555556	0.444444444444444	0	0.0241935483870968	0.882630552990664	0.948804760439109	0.966553811429158	0.927670052323792	0.965733046065456	0.0568176641155779	19.2499284511785	0.82656600693736	0.117459992	0.051292573	0.033545343	0.072425113	0.034366024	0.136130488	0.172855970	-18.252051071
1xkhJ	1xkh	J	2004-09-29	3.6	-66.6	0.259	0.288	Cobessi, D., Celia, H., Folschweiller, N., Schalk, I.J., Abdallah, M.A., Pattus, F.	J.Mol.Biol.	15733922	8	0.0116448326055313	7.014	8	0	0.333333333333333	0.333333333333333	0.333333333333333	0.5	0.5	0	0	0.469067405355494	0.984713245101057	0.985841797476147	0.927670052323792	0.90448343079922	0.327859662820964	35.8658372478585	0.952254641909814	0.530980714	0.015387772	0.014259335	0.072425113	0.095609356	0.310012310	0.047599508	-18.246318093
4pvzC	4pvz	C	2014-03-18	2.5	0.192	0.191	0.226	Lokareddy, R.K., Hapsari, R.A., van Rheenen, M., Pumroy, R.A., Bhardwaj, A., Steen, A., Veenhoff, L.M., Cingolani, G.	Structure	26051712	43	0.101895734597156	28.139	35	0.342857142857143	0.878787878787879	0.0909090909090909	0.0303030303030303	0.766666666666667	0.233333333333333	0	0	0.882733148661127	0.889094080229814	0.879655278547245	0.927670052323792	0.90448343079922	0.00015233918456431	37.8351219306711	0.959498061620078	0.117357407	0.110997128	0.120434961	0.072425113	0.095609356	0.027390234	0.040521133	-18.233614796
3n96G	3n96	G	2010-05-28	2.75	0.237	0.235	0.273	Pal, K., Swaminathan, K., Pioszak, A.A., Xu, H.E.	To be Published	-	17	0.0352697095435685	12.536	15	0.6	1	0	0	0.846153846153846	0.153846153846154	0	0	0.952190417564379	0.883861701036216	0.807325330871037	0.927670052323792	0.90448343079922	0.0485283790968008	52.2433278688525	0.987145480514181	0.047907263	0.116228970	0.192757489	0.072425113	0.095609356	0.126384899	0.012925728	-18.226649282
1xkhI	1xkh	I	2004-09-29	3.6	-66.6	0.259	0.288	Cobessi, D., Celia, H., Folschweiller, N., Schalk, I.J., Abdallah, M.A., Pattus, F.	J.Mol.Biol.	15733922	8	0.0116448326055313	6.977	8	0	0.333333333333333	0.333333333333333	0.333333333333333	0.5	0.5	0	0	0.469067405355494	0.984713245101057	0.985841797476147	0.927670052323792	0.90448343079922	0.287679240502709	34.121914893617	0.946337482146501	0.530980714	0.015387772	0.014259335	0.072425113	0.095609356	0.288264259	0.053549446	-18.201269437
3urlB	3url	B	2011-11-22	2	0.147	0.147	0.237	Bailey, D., Carpenter, E.P., Coker, A., Coker, S., Read, J., Jones, A.T., Erskine, P., Aguilar, C.F., Badasso, M., Toldo, L., Rippmann, F., Sanz-Aparicio, J., Albert, A., Blundell, T.L., Roberts, N.B., Wood, S.P., Cooper, J.B.	Acta Crystallogr.,Sect.D	22525752	8	0.0242424242424242	5.956	8	0.25	0.6	0.4	0	0.714285714285714	0.285714285714286	0	0	0.824356212167846	0.883861701036216	0.920077972709552	0.927670052323792	0.90448343079922	0.00336786219196455	45.9115506715507	0.978881860844726	0.175728355	0.116228970	0.080016414	0.072425113	0.095609356	0.052421009	0.021132540	-18.194608413
4yfbE	4yfb	E	2015-02-25	1.75	0.162	0.161	0.193	Yasutake, Y., Kusada, H., Kimura, N.	To Be Published	-	27	0.0464716006884682	10.193	14	0.642857142857143	0.833333333333333	0.166666666666667	0	0.818181818181818	0.181818181818182	0	0	0.955063096337335	0.883861701036216	0.838924797373551	0.927670052323792	0.90448343079922	6.60680827273238e-05	26.9884402233691	0.907365843705366	0.045034879	0.116228970	0.161161264	0.072425113	0.095609356	0.023286828	0.092224046	-18.193949487
2pr9P	2pr9	P	2007-05-04	2.51	0.204	0.203	0.24	Kittler, J.T., Chen, G., Kukhtina, V., Vahedi-Faridi, A., Gu, Z., Tretter, V., Smith, K.R., McAinsh, K., Arancibia-Carcamo, I.L., Saenger, W., Haucke, V., Yan, Z., Moss, S.J.	Proc.Natl.Acad.Sci.Usa	18305175	10	0.0334448160535117	8.097	10	0.4	0.5	0.25	0.25	0.555555555555556	0.444444444444444	0.0114942528735632	0.00869565217391304	0.905714578844773	0.971991381963681	0.966553811429158	0.943777572586437	0.929516774392121	0.0283648726256807	11.2870919595571	0.650071413997143	0.094378334	0.028108330	0.033545343	0.056319245	0.070578580	0.102277390	0.348789495	-18.188091196
4y7xd	4y7x	d	2015-02-16	2.6	0.203	0.202	0.225	Huber, E.M., de Bruin, G., Heinemeyer, W., Paniagua Soriano, G., Overkleeft, H.S., Groll, M.	J.Am.Chem.Soc.	26020686	5	0.0173611111111111	3.907	5	0.5	1	0	0	1	0	0.0769230769230769	0	0.938750384733764	0.883861701036216	0.621627167333539	0.985123627782908	0.90448343079922	0.0376924833791579	42.0610827250608	0.971128341154866	0.061345917	0.116228970	0.378436602	0.014977431	0.095609356	0.113869512	0.028826426	-18.182986791
2hwlP	2hwl	P	2006-08-01	2.4	0.214	0.214	0.249	Pineda, A.O., Chen, Z.W., Marino, F., Mathews, F.S., Mosesson, M.W., Di Cera, E.	Biophys.Chem.	16962697	14	0.0540540540540541	10.848	14	0.142857142857143	0.7	0	0.3	0.818181818181818	0.181818181818182	0	0	0.697650559146404	0.976710782804966	0.838924797373551	0.927670052323792	0.90448343079922	0.00161135348921925	39.2050308508335	0.963884921444603	0.302421009	0.023389413	0.161161264	0.072425113	0.095609356	0.044521953	0.036109971	-18.182402621
4tpgE	4tpg	E	2014-06-07	3.91	0.262	0.261	0.29	Guettou, F., Quistgaard, E.M., Raba, M., Moberg, P., Low, C., Nordlund, P.	Nat.Struct.Mol.Biol.	25064511	3	0.00573613766730402	2.078	3	0	NA	NA	NA	NA	NA	0	0	0.469067405355494	0.883861701036216	0.621627167333539	0.927670052323792	0.90448343079922	0.0154410484451372	101.597892436975	0.999183840032646	0.530980714	0.116228970	0.378436602	0.072425113	0.095609356	0.085145671	0.000923266	-18.180600778
3egxD	3egx	D	2008-09-11	3.3	-66.6	0.206	0.292	Mancias, J.D., Goldberg, J.	Embo J.	18843296	9	0.0117801047120419	4.524	6	0	0.75	0	0.25	0.75	0.25	0	0	0.469067405355494	0.971991381963681	0.906843131219862	0.927670052323792	0.90448343079922	0.0120552427184896	48.2524464285714	0.982962660681494	0.530980714	0.028108330	0.093249897	0.072425113	0.095609356	0.077554370	0.017029134	-18.179483650
4h3pE	4h3p	E	2012-09-14	2.3	0.18	0.178	0.224	Gogl, G., Toeroe, I., Remenyi, A.	Acta Crystallogr.,Sect.D	23519423	24	0.0662983425414365	13.342	17	0.470588235294118	0.933333333333333	0	0.0666666666666667	0.727272727272727	0.272727272727273	0	0	0.92038575972094	0.904073048117369	0.911357340720222	0.927670052323792	0.90448343079922	0.00135604518377966	31.5853381147541	0.934809222607631	0.079708658	0.096019696	0.088736151	0.072425113	0.095609356	0.042675421	0.064833812	-18.157413863
3h9qG	3h9q	G	2009-04-30	2.63	0.207	0.207	0.273	Regni, C.A., Roush, R.F., Miller, D.J., Nourse, A., Walsh, C.T., Schulman, B.A.	Embo J.	19494832	7	0.0198300283286119	5.591	7	0.714285714285714	0.8	0.2	0	1	0	0	0	0.967990150815636	0.883861701036216	0.621627167333539	0.927670052323792	0.90448343079922	0.0368430539719876	52.9283814102564	0.988063660477454	0.032109151	0.116228970	0.378436602	0.072425113	0.095609356	0.112638490	0.012002462	-18.141416145
4d11L	4d11	L	2014-05-01	2.85	0.217	0.216	0.235	Lira-Navarrete, E., Iglesias-Fernandez, J., Zandberg, W.F., Companon, I., Kong, Y., Corzana, F., Pinto, B.M., Clausen, H., Peregrina, J.M., Vocadlo, D., Rovira, C., Hurtado-Guerrero, R.	Angew.Chem.Int.Ed.Engl.	24954443	6	0.010507880910683	4.922	6	0.666666666666667	0.25	0.25	0.5	1	0	0	0	0.965322663383605	0.994152046783626	0.621627167333539	0.927670052323792	0.90448343079922	0.0835642319717214	20.6662184633028	0.846357886145685	0.034776364	0.005949938	0.378436602	0.072425113	0.095609356	0.159314731	0.153057037	-18.141403432
4m9yD	4m9y	D	2013-08-15	4.2	0.25	0.247	0.3	Huang, W., Jiang, T., Choi, W., Qi, S., Pang, Y., Hu, Q., Xu, Y., Gong, X., Jeffrey, P.D., Wang, J., Shi, Y.	Genes Dev.	24065769	8	0.0145719489981785	4.371	5	0	0.333333333333333	0	0.666666666666667	0.6	0.4	0	0	0.469067405355494	0.996306555863343	0.963270749974351	0.927670052323792	0.90448343079922	0.319886325618107	28.1653654024052	0.915323403387064	0.530980714	0.003795650	0.036828067	0.072425113	0.095609356	0.306832171	0.084324990	-18.135642260
4jnaH	4jna	H	2013-03-14	2	0.155	0.152	0.222	Li, J., Wang, C., Zhang, Z.M., Cheng, Y.Q., Zhou, J.	Sci Rep	24553401	5	0.0147058823529412	4.883	5	1	NA	NA	NA	1	0	0	0	1	0.883861701036216	0.621627167333539	0.927670052323792	0.90448343079922	0.999980188531408	8.29967087504036	0.548357478065701	0.000102585	0.116228970	0.378436602	0.072425113	0.095609356	0.944809192	0.450759130	-18.134998510
1hh6C	1hh6	C	2000-12-21	2.6	-66.6	0.294	0.338	Hoffmuller, U., Knaute, T., Hahn, M., Hohne, W., Schneider-Mergener, J., Kramer, A.	Embo J.	10990450	11	0.0514018691588785	8.67	11	0.272727272727273	0.333333333333333	0.333333333333333	0.333333333333333	0.75	0.25	0	0	0.834820970555043	0.984713245101057	0.906843131219862	0.927670052323792	0.90448343079922	0.00863719051074296	23.6276768292683	0.879922464803101	0.165264670	0.015387772	0.093249897	0.072425113	0.095609356	0.068834633	0.119614280	-18.119079576
3ogkR	3ogk	R	2010-08-16	2.8	0.227	0.225	0.268	Sheard, L.B., Tan, X., Mao, H., Withers, J., Ben-Nissan, G., Hinds, T.R., Kobayashi, Y., Hsu, F.F., Sharon, M., Browse, J., He, S.Y., Rizo, J., Howe, G.A., Zheng, N.	Nature	20927106	22	0.0371621621621622	9.431	13	0.538461538461538	0.909090909090909	0.0909090909090909	0	1	0	0	0	0.940391915461168	0.883861701036216	0.621627167333539	0.927670052323792	0.90448343079922	9.54236836451307e-05	40.9780361709901	0.967965721281371	0.059704555	0.116228970	0.378436602	0.072425113	0.095609356	0.023286828	0.032006565	-18.116615239
4x1pP	4x1p	P	2014-11-25	1.6	0.182	0.181	0.211	Jiang, L., Zhao, B., Xu, P., Srensen, H.P., Jensen, J.K., Christensen, A., Hosseini, M., Nielsen, N.C., Jensen, K.J., Andreasen, P.A., Huang, M.	Int.J.Biochem.Cell Biol.	25744057	10	0.0404858299595142	7.5	10	0.777777777777778	0.571428571428571	0.142857142857143	0.285714285714286	1	0	0	0	0.974043295372935	0.97650559146404	0.621627167333539	0.927670052323792	0.90448343079922	0.00180576354736793	18.5656879677605	0.815751887369925	0.026056627	0.023594584	0.378436602	0.072425113	0.095609356	0.046060730	0.183627411	-18.111255791
3hs9P	3hs9	P	2009-06-10	2.15	0.251	0.249	0.283	Pechstein, A., Bacetic, J., Vahedi-Faridi, A., Gromova, K., Sundborger, A., Tomlin, N., Krainer, G., Vorontsova, O., Schafer, J.G., Owe, S.G., Cousin, M.A., Saenger, W., Shupliakov, O., Haucke, V.	Proc.Natl.Acad.Sci.USA	20160082	12	0.0461538461538462	7.918	11	0.636363636363636	0.555555555555556	0.333333333333333	0.111111111111111	0.8	0.2	0.0101010101010101	0	0.954960500666872	0.931876474812763	0.867754180773571	0.940084128449779	0.90448343079922	0.000198686361513832	16.8366548463357	0.783921648643134	0.045137464	0.068219122	0.132334838	0.060012310	0.095609356	0.027390234	0.215326221	-18.099352998
1rrvC	1rrv	C	2003-12-09	2	0.21	0.21	0.252	Mulichak, A.M., Lu, W., Losey, H.C., Walsh, C.T., Garavito, R.M.	Biochemistry	15122882	7	0.0168269230769231	6.207	7	0	1	0	0	0	1	0	0	0.469067405355494	0.883861701036216	1	0.927670052323792	0.90448343079922	0.411770436802895	-0.868530997304582	0.107018975719241	0.530980714	0.116228970	0.000102585	0.072425113	0.095609356	0.355765285	0.893311449	-18.089030994
2q8cG	2q8c	G	2007-06-10	2.05	0.203	0.201	0.236	Couture, J.F., Collazo, E., Ortiz-Tello, P.A., Brunzelle, J.S., Trievel, R.C.	Nat.Struct.Mol.Biol.	17589523	15	0.0426136363636364	5.716	8	0.571428571428571	0.4	0.2	0.4	1	0	0	0	0.946239868677542	0.98635477582846	0.621627167333539	0.927670052323792	0.90448343079922	0.000925017865169802	18.5021082879613	0.814221587431136	0.053857201	0.013746410	0.378436602	0.072425113	0.095609356	0.039084941	0.185063603	-18.081864015
1m21C	1m21	C	2002-06-21	1.8	0.203	0.203	0.217	Labahn, J., Neumann, S., Buldt, G., Kula, M.-R., Granzin, J.	J.MOL.BIOL.	12367528	4	0.00795228628230616	2.743	4	0.25	0	1	0	0.5	0.5	0.0526315789473684	0	0.824356212167846	0.883861701036216	0.985841797476147	0.971991381963681	0.90448343079922	0.00605141479677169	13.3211688311688	0.706488471740461	0.175728355	0.116228970	0.014259335	0.028108330	0.095609356	0.061448502	0.292162495	-18.080527419
3gz1Q	3gz1	Q	2009-04-06	2.15	0.201	0.2	0.23	Lunelli, M., Lokareddy, R.K., Zychlinsky, A., Kolbe, M.	Proc.Natl.Acad.Sci.USA	19478065	22	0.145695364238411	7.805	10	0.4	0.75	0.125	0.125	0.555555555555556	0.444444444444444	0	0	0.905714578844773	0.939263363086078	0.966553811429158	0.927670052323792	0.90448343079922	0.0077729441665607	20.2078874458875	0.840032646398694	0.094378334	0.060832991	0.033545343	0.072425113	0.095609356	0.066782930	0.159417316	-18.070148438
2g49D	2g49	D	2006-02-21	2.5	0.198	0.198	0.225	Shen, Y., Joachimiak, A., Rosner, M.R., Tang, W.J.	Nature	17051221	29	0.0292929292929293	7.361	9	0.444444444444444	0.8	0	0.2	0.666666666666667	0.333333333333333	0	0	0.917615676618447	0.963373345644814	0.952190417564379	0.927670052323792	0.90448343079922	0.0481859373277406	24.4071740048569	0.886553764537849	0.082478457	0.036725482	0.047907263	0.072425113	0.095609356	0.125564218	0.113048831	-18.065550885
3tzwD	3tzw	D	2011-09-28	2.6	0.19	0.187	0.264	Bergeret, F., Gavalda, S., Chalut, C., Malaga, W., Quemard, A., Pedelacq, J.D., Daffe, M., Guilhot, C., Mourey, L., Bon, C.	J.Biol.Chem.	22825853	12	0.0244399185336049	8.677	10	0.1	0.875	0	0.125	0.25	0.75	0	0.0101010101010101	0.622242741356315	0.939263363086078	0.990766389658356	0.927670052323792	0.936801066994973	0.24351870960967	33.8477662337662	0.944501122219955	0.377821092	0.060832991	0.009335248	0.072425113	0.063295035	0.263130899	0.055395979	-18.060417923
2r1rP	2r1r	P	1997-07-21	3	0.26	0.238	0.28	Eriksson, M., Uhlin, U., Ramaswamy, S., Ekberg, M., Regnstrom, K., Sjoberg, B.M., Eklund, H.	Structure	9309223	20	0.026281208935611	3.572	4	0	0	0.5	0.5	0.333333333333333	0.666666666666667	0	0.0487804878048781	0.469067405355494	0.994152046783626	0.99015081563558	0.927670052323792	0.982045757669026	0.446671318564692	-3.30020389531345	0.0533564578657417	0.530980714	0.005949938	0.009950759	0.072425113	0.018054986	0.374230611	0.947066065	-18.044315506
4dt7F	4dt7	F	2012-02-20	1.9	0.178	0.176	0.218	Pozzi, N., Barranco-Medina, S., Chen, Z., Di Cera, E.	Blood	22535660	20	0.0772200772200772	6.577	9	0.444444444444444	0.428571428571429	0.428571428571429	0.142857142857143	0.777777777777778	0.222222222222222	0	0	0.917615676618447	0.948804760439109	0.877295578126603	0.927670052323792	0.90448343079922	0.00109679859983691	25.615661927808	0.898184044072638	0.082478457	0.051292573	0.122794419	0.072425113	0.095609356	0.040110792	0.101456709	-18.039590886
1jl4C	1jl4	C	2001-07-15	4.3	0.428	0.42	0.453	Wang, J.H., Meijers, R., Xiong, Y., Liu, J.H., Sakihama, T., Zhang, R., Joachimiak, A., Reinherz, E.L.	Proc.Natl.Acad.Sci.USA	11535811	16	0.0864864864864865	11.887	16	0	0.857142857142857	0.0714285714285714	0.0714285714285714	0.454545454545455	0.545454545454545	0	0	0.469067405355494	0.908997640299579	0.986149584487535	0.927670052323792	0.90448343079922	7.47568257007258e-05	21.9753086419753	0.862987145480514	0.530980714	0.091095609	0.013951580	0.072425113	0.095609356	0.023286828	0.136643414	-18.023972518
2iaeM	2iae	M	2006-09-07	3.5	0.26	0.257	0.316	Cho, U.S., Xu, W.	Nature	17086192	7	0.0118845500848896	6.195	7	0	1	0	0	0	1	0	0	0.469067405355494	0.883861701036216	1	0.927670052323792	0.90448343079922	0.398753941830409	-7.24680777401841	0.0247908590083656	0.530980714	0.116228970	0.000102585	0.072425113	0.095609356	0.348071399	0.975379565	-18.023003161
2x4qF	2x4q	F	2010-02-02	1.9	0.169	0.167	0.206	Rodenko, B., Toebes, M., Celie, P.H.N., Perrakis, A., Schumacher, T.N.M., Ovaa, H.	J.Am.Chem.Soc.	19655751	9	0.0327272727272727	7.15	9	0.333333333333333	0.5	0.25	0.25	0.833333333333333	0.166666666666667	0	0	0.882630552990664	0.971991381963681	0.830306761054683	0.927670052323792	0.90448343079922	0.0193283608275691	37.1846409214092	0.957253621709855	0.117459992	0.028108330	0.169778416	0.072425113	0.095609356	0.090069758	0.042778006	-18.018196725
4yfbB	4yfb	B	2015-02-25	1.75	0.162	0.161	0.193	Yasutake, Y., Kusada, H., Kimura, N.	To Be Published	-	27	0.0464716006884682	11.361	15	0.6	1	0	0	0.818181818181818	0.181818181818182	0	0	0.952190417564379	0.883861701036216	0.838924797373551	0.927670052323792	0.90448343079922	0.00035396378936995	30.0714832535885	0.926647622934095	0.047907263	0.116228970	0.161161264	0.072425113	0.095609356	0.033032417	0.072938039	-18.017128719
2whbF	2whb	F	2009-05-03	2.9	0.189	0.186	0.264	Kontopidis, G., Andrews, M.J., Mcinnes, C., Plater, A., Innes, L., Renachowski, S., Cowan, A., Fischer, P.M.	Chemmedchem	19472269	5	0.0167785234899329	4.508	5	0.2	1	0	0	0.5	0.5	0	0.08	0.780547860880271	0.883861701036216	0.985841797476147	0.927670052323792	0.989945624294655	0.525417602120856	21.9803596986817	0.863089165476433	0.219532212	0.116228970	0.014259335	0.072425113	0.010155929	0.414443989	0.136540829	-18.005641724
3os5B	3os5	B	2010-09-08	1.69	0.211	0.211	0.238	Esteve, P.O., Chang, Y., Samaranayake, M., Upadhyay, A.K., Horton, J.R., Feehery, G.R., Cheng, X., Pradhan, S.	Nat.Struct.Mol.Biol.	21151116	8	0.03125	5.503	8	0.625	0.6	0	0.4	1	0	0	0	0.954344926644096	0.98635477582846	0.621627167333539	0.927670052323792	0.90448343079922	0.000280318291482794	13.230746031746	0.703121811875128	0.045752975	0.013746410	0.378436602	0.072425113	0.095609356	0.031185884	0.295547805	-18.002583965
4forB	4for	B	2012-06-21	1.58	0.167	0.165	0.205	Shukla, P.K., Gautam, L., Sinha, M., Kaur, P., Sharma, S., Singh, T.P.	To be Published	-	6	0.017910447761194	4.409	6	0.833333333333333	0.75	0.25	0	1	0	0	0	0.978249717861906	0.883861701036216	0.621627167333539	0.927670052323792	0.90448343079922	0.00628400764802668	38.89725	0.962864721485411	0.021850636	0.116228970	0.378436602	0.072425113	0.095609356	0.061756258	0.037135823	-17.997845070
3hdaZ	3hda	Z	2009-05-07	2.13	0.183	0.182	0.207	Oberholzer, A.E., Bumann, M., Hege, T., Russo, S., Baumann, U.	Biol.Chem.	19558324	6	0.012987012987013	5.238	6	0.5	1	0	0	0.5	0.5	0	0	0.938750384733764	0.883861701036216	0.985841797476147	0.927670052323792	0.90448343079922	0.300560513309688	29.8659577999052	0.925831462966741	0.061345917	0.116228970	0.014259335	0.072425113	0.095609356	0.295342634	0.073758720	-17.993025255
2c1jD	2c1j	D	2005-09-15	2.6	0.23	0.227	0.292	Macdonald, N., Welburn, J.P.I., Noble, M.E.M., Nguyen, A., Yaffe, M.B., Clynes, D., Moggs, J.G., Orphanides, G., Thomson, S., Edmunds, J.W., Clayton, A.L., Endicott, J.A., Mahadevan, L.C.	Mol.Cell	16246723	8	0.0310077519379845	6.911	8	0	0.5	0	0.5	0.333333333333333	0.666666666666667	0	0.0217391304347826	0.469067405355494	0.994152046783626	0.99015081563558	0.927670052323792	0.961937006258336	0.234574521184966	3.28430162953109	0.301367067945317	0.530980714	0.005949938	0.009950759	0.072425113	0.038161674	0.257591301	0.698502257	-17.973834082
2choD	2cho	D	2006-03-16	1.85	0.182	0.18	0.22	Dennis, R.J., Taylor, E.J., Macauley, M.S., Stubbs, K.A., Turkenburg, J.P., Hart, S.J., Black, G.N., Vocadlo, D.J., Davies, G.J.	Nat.Struct.Mol.Biol.	16565725	13	0.0181564245810056	8.429	13	NA	NA	NA	NA	NA	NA	NA	NA	0.512978352313532	0.883861701036216	0.621627167333539	0.927670052323792	0.90448343079922	3.07698998826245e-07	11.5164871794872	0.656090593756376	0.487074272	0.116228970	0.378436602	0.072425113	0.095609356	0.000307755	0.342736972	-17.972922406
4k74C	4k74	C	2013-04-16	2.5	0.237	0.231	0.295	Patoli, A.A., Winter, J.A., Bunting, K.A.	Bmc Struct.Biol.	23822808	12	0.032258064516129	4.057	5	0.4	1	0	0	0.4	0.6	0	0	0.905714578844773	0.883861701036216	0.987175541192162	0.927670052323792	0.90448343079922	0.077120589042792	25.4029889228419	0.896347684146093	0.094378334	0.116228970	0.012925728	0.072425113	0.095609356	0.154390644	0.103303242	-17.972214943
4grkB	4grk	B	2012-08-25	1.68	0.157	0.155	0.205	Gautam, L., Shukla, P.K., Sinha, M., Kaur, P., Sharma, S., Singh, T.P.	To be Published	-	6	0.017910447761194	3.884	6	0.666666666666667	1	0	0	1	0	0	0	0.965322663383605	0.883861701036216	0.621627167333539	0.927670052323792	0.90448343079922	0.000294356047356329	35.6682814992026	0.952050601917976	0.034776364	0.116228970	0.378436602	0.072425113	0.095609356	0.031185884	0.047804678	-17.963825449
6aprI	6apr	I	1989-08-03	2.5	0.149	-66.6	-66.6	Suguna, K., Padlan, E.A., Bott, R., Boger, J., Parris, K.D., Davies, D.R.	Proteins	1603809	6	0.0184615384615385	5.639	6	0	0.666666666666667	0.333333333333333	0	0	1	0	0	0.469067405355494	0.883861701036216	1	0.927670052323792	0.90448343079922	0.913307995912667	6.46232443331943	0.467863701285452	0.530980714	0.116228970	0.000102585	0.072425113	0.095609356	0.679011079	0.531391055	-17.962101838
4y84i	4y84	i	2015-02-16	2.7	0.186	0.185	0.203	Huber, E.M., de Bruin, G., Heinemeyer, W., Paniagua Soriano, G., Overkleeft, H.S., Groll, M.	J.Am.Chem.Soc.	26020686	6	0.0208333333333333	5.569	6	0	0	0	1	NA	NA	0	0	0.469067405355494	1	0.621627167333539	0.927670052323792	0.90448343079922	0.815371057449392	18.3223848603626	0.810650887573965	0.530980714	0.000102585	0.378436602	0.072425113	0.095609356	0.593044727	0.188654083	-17.952566136
2i6oB	2i6o	B	2006-08-29	1.9	-66.6	0.191	0.227	Chu, H.M., Wang, A.H.J.	Proteins	17173287	5	0.031055900621118	3.499	5	0.4	0.5	0.5	0	0.333333333333333	0.666666666666667	0	0	0.905714578844773	0.883861701036216	0.99015081563558	0.927670052323792	0.90448343079922	0.00389689521298516	9.82284680851064	0.606100795755968	0.094378334	0.116228970	0.009950759	0.072425113	0.095609356	0.054472712	0.392798523	-17.939943969
3jzhB	3jzh	B	2009-09-23	2.05	0.163	0.16	0.218	Xu, C., Bian, C., Yang, W., Galka, M., Ouyang, H., Chen, C., Qiu, W., Liu, H., Jones, A.E., Mackenzie, F., Pan, P., Li, S.S., Wang, H., Min, J.	Proc.Natl.Acad.Sci.USA	20974918	5	0.0124378109452736	4.317	5	0.6	1	0	0	0.5	0.5	0	0	0.952190417564379	0.883861701036216	0.985841797476147	0.927670052323792	0.90448343079922	0.248994124254538	24.70466873706	0.889206284431749	0.047907263	0.116228970	0.014259335	0.072425113	0.095609356	0.266721379	0.110381617	-17.939073934
2uudT	2uud	T	2007-03-02	2.9	0.228	0.228	0.297	Scotti, C., Gherardi, E.	J.Mol.Biol.	16682055	18	0.148760330578512	7.975	10	0.4	0.5	0.166666666666667	0.333333333333333	1	0	0	0	0.905714578844773	0.984713245101057	0.621627167333539	0.927670052323792	0.90448343079922	0.016855498987748	35.3798397234444	0.951336461946542	0.094378334	0.015387772	0.378436602	0.072425113	0.095609356	0.087710300	0.048522774	-17.938457332
4gfvE	4gfv	E	2012-08-04	2.1	0.248	0.246	0.293	Wang, H.M., Yang, F., Du, Y.J., Yang, D.X., Zhang, Y., Yu, X., Sun, J.P.	To be Published	-	6	0.0202020202020202	4.65	6	0.166666666666667	0.666666666666667	0	0.333333333333333	0.6	0.4	0	0	0.738381040320099	0.984713245101057	0.963270749974351	0.927670052323792	0.90448343079922	0.0236272644775522	19.8748389694042	0.834421546623138	0.261694707	0.015387772	0.036828067	0.072425113	0.095609356	0.095814526	0.165059499	-17.935730865
3ddaB	3dda	B	2008-06-05	1.5	0.183	0.183	0.2	Kumaran, D., Rawat, R., Ahmed, S.A., Swaminathan, S.	Plos Pathog.	18818739	7	0.0162790697674419	4.587	7	0.428571428571429	0.8	0	0.2	0.8	0.2	0	0	0.912896275777162	0.963373345644814	0.867754180773571	0.927670052323792	0.90448343079922	0.000149070929601998	15.5303875	0.759436849622526	0.087197374	0.036725482	0.132334838	0.072425113	0.095609356	0.023286828	0.239741485	-17.927033666
4d11X	4d11	X	2014-05-01	2.85	0.217	0.216	0.235	Lira-Navarrete, E., Iglesias-Fernandez, J., Zandberg, W.F., Companon, I., Kong, Y., Corzana, F., Pinto, B.M., Clausen, H., Peregrina, J.M., Vocadlo, D., Rovira, C., Hurtado-Guerrero, R.	Angew.Chem.Int.Ed.Engl.	24954443	6	0.010507880910683	4.897	6	0.666666666666667	0.25	0.5	0.25	1	0	0	0	0.965322663383605	0.971991381963681	0.621627167333539	0.927670052323792	0.90448343079922	0.0731967932734871	37.2407862903226	0.957559681697613	0.034776364	0.028108330	0.378436602	0.072425113	0.095609356	0.150800164	0.042470250	-17.925651286
2ff6H	2ff6	H	2005-12-19	2.05	0.204	0.202	0.237	Aguda, A.H., Xue, B., Irobi, E., Preat, T., Robinson, R.C.	Structure	16531231	26	0.0693333333333333	8.363	11	0.818181818181818	1	0	0	0.818181818181818	0.181818181818182	0	0	0.976300400123115	0.883861701036216	0.838924797373551	0.927670052323792	0.90448343079922	0.00201104608762384	24.2649061427706	0.8852275045909	0.023799754	0.116228970	0.161161264	0.072425113	0.095609356	0.046983997	0.114382437	-17.914465712
1m21D	1m21	D	2002-06-21	1.8	0.203	0.203	0.217	Labahn, J., Neumann, S., Buldt, G., Kula, M.-R., Granzin, J.	J.MOL.BIOL.	12367528	4	0.00795228628230616	2.836	4	0.25	0	1	0	0.5	0.5	0.0526315789473684	0	0.824356212167846	0.883861701036216	0.985841797476147	0.971991381963681	0.90448343079922	0.0105996514539884	13.3512032085561	0.706896551724138	0.175728355	0.116228970	0.014259335	0.028108330	0.095609356	0.073656135	0.291752154	-17.900724930
3vdfB	3vdf	B	2012-01-05	1.46	0.162	0.16	0.194	Shukla, P.K., Gautam, L., Sinha, M., Kaur, P., Sharma, S., Singh, T.P.	To be Published	-	6	0.017910447761194	4.365	6	0.333333333333333	1	0	0	0.75	0.25	0	0	0.882630552990664	0.883861701036216	0.906843131219862	0.927670052323792	0.90448343079922	0.00503020442598313	40.0992755681818	0.966435421342583	0.117459992	0.116228970	0.093249897	0.072425113	0.095609356	0.058063192	0.033545343	-17.880090331
4yosE	4yos	E	2015-03-12	2.3	0.203	0.199	0.242	Guiley, K.Z., Liban, T.J., Felthousen, J.G., Ramanan, P., Litovchick, L., Rubin, S.M.	Genes Dev.	25917549	20	0.0542005420054201	9.624	13	0.692307692307692	0.7	0.3	0	0.909090909090909	0.0909090909090909	0	0.008	0.965835641735919	0.883861701036216	0.701138811942136	0.927670052323792	0.925207756232687	0.000254924253448438	27.7509032079646	0.912670883493165	0.034263439	0.116228970	0.298933114	0.072425113	0.074887156	0.031185884	0.086992204	-17.860106554
3l70V	3l70	V	2009-12-27	2.75	0.268	0.267	0.297	Huang, L., Berry, E.A.	To be Published	-	47	0.105381165919283	34.896	43	0.387096774193548	0.96551724137931	0.0344827586206897	0	0.869565217391304	0.130434782608696	0	0	0.894531650764338	0.883861701036216	0.776957012414076	0.927670052323792	0.90448343079922	0.000110733465314656	37.9322806496814	0.959804121607835	0.105560115	0.116228970	0.223122692	0.072425113	0.095609356	0.023286828	0.040213377	-17.846811053
4ztdF	4ztd	F	2015-05-14	2.2	0.205	0.204	0.234	Hoffmann, S., Smedegaard, S., Nakamura, K., Mortuza, G.B., Raschle, M., Ibanez de Opakua, A., Oka, Y., Feng, Y., Blanco, F.J., Mann, M., Montoya, G., Groth, A., Bekker-Jensen, S., Mailand, N.	J.Cell Biol.	26711499	5	0.0197628458498024	3.446	5	0.4	0.666666666666667	0	0.333333333333333	NA	NA	0	0	0.905714578844773	0.984713245101057	0.621627167333539	0.927670052323792	0.90448343079922	0.00288278386584849	26.8992968330649	0.90685574372577	0.094378334	0.015387772	0.378436602	0.072425113	0.095609356	0.050677062	0.092736972	-17.839289312
3bccI	3bcc	I	1998-03-23	3.7	0.289	0.289	0.321	Zhang, Z., Huang, L., Shulmeister, V.M., Chi, Y.I., Kim, K.K., Hung, L.W., Crofts, A.R., Berry, E.A., Kim, S.H.	Nature	9565029	33	0.0739910313901345	26.085	33	NA	NA	NA	NA	NA	NA	NA	NA	0.512978352313532	0.883861701036216	0.621627167333539	0.927670052323792	0.90448343079922	3.89354722122371e-05	9.83758844948107	0.606814935727403	0.487074272	0.116228970	0.378436602	0.072425113	0.095609356	0.000307755	0.392080427	-17.838418723
3fntI	3fnt	I	2008-12-26	3.3	0.288	0.285	0.353	Bhaumik, P., Xiao, H., Parr, C.L., Kiso, Y., Gustchina, A., Yada, R.Y., Wlodawer, A.	J.Mol.Biol.	19285084	6	0.0180722891566265	5.125	6	0.166666666666667	0.666666666666667	0	0.333333333333333	0.5	0.5	0	0.0476190476190476	0.738381040320099	0.984713245101057	0.985841797476147	0.927670052323792	0.981532779316713	0.195069575610994	-19.4448946078431	0.00591715976331361	0.261694707	0.015387772	0.014259335	0.072425113	0.018567911	0.234509643	0.994152647	-17.832747946
1zmsB	1zms	B	2005-05-10	2.8	0.206	0.206	0.255	Wu, S.D., Xie, P., Welsh, K., Li, C., Ni, C.-Z., Zhu, X., Reed, J.C., Satterthwait, A.C., Bishop, G.A., Ely, K.R.	J.Biol.Chem.	16009714	8	0.0416666666666667	5.615	7	0.285714285714286	1	0	0	0.666666666666667	0.333333333333333	0	0	0.844567559249	0.883861701036216	0.952190417564379	0.927670052323792	0.90448343079922	0.0403796278479827	43.1810941216446	0.973984901040604	0.155519081	0.116228970	0.047907263	0.072425113	0.095609356	0.116947066	0.025954042	-17.821816736
3pa7D	3pa7	D	2010-10-18	2.61	0.242	0.237	0.287	Alag, R., Balakrishna, A.M., Rajan, S., Qureshi, I.A., Shin, J., Lescar, J., Gruber, G., Yoon, H.S.	EUKARYOTIC CELL	23435727	4	0.0317460317460317	3.496	4	0.25	0	0.5	0.5	0.666666666666667	0.333333333333333	0	0	0.824356212167846	0.994152046783626	0.952190417564379	0.927670052323792	0.90448343079922	0.313149890863615	19.2067828319883	0.825647826974087	0.175728355	0.005949938	0.047907263	0.072425113	0.095609356	0.303241691	0.173779237	-17.817559927
2v1rQ	2v1r	Q	2007-05-29	2.1	-66.6	0.191	0.229	Kursula, P., Kursula, I., Pinotsis, N., Lehmann, F., Zou, P., Song, Y.H., Wilmanns, M.	To be Published	-	15	0.1875	7.789	9	0.222222222222222	0.285714285714286	0.285714285714286	0.428571428571429	1	0	0	0.0470588235294118	0.796244998461065	0.986970349851236	0.621627167333539	0.927670052323792	0.980404226941623	0.231800647808462	35.0134991851213	0.950418281983269	0.203836684	0.013130899	0.378436602	0.072425113	0.019696348	0.256565449	0.049446040	-17.814699045
1yp1B	1yp1	B	2005-01-28	1.9	0.219	0.217	0.234	Lou, Z., Hou, J., Liang, X., Chen, J., Qiu, P., Liu, Y., Li, M., Rao, Z., Yan, G.	J.Struct.Biol.	16330227	3	0.0148514851485149	2.32	3	0.333333333333333	1	0	0	0.333333333333333	0.666666666666667	0	0	0.882630552990664	0.883861701036216	0.99015081563558	0.927670052323792	0.90448343079922	0.0611064403543266	21.414078525641	0.85584574576617	0.117459992	0.116228970	0.009950759	0.072425113	0.095609356	0.139515798	0.143721789	-17.786097170
2g54C	2g54	C	2006-02-22	2.25	0.206	0.206	0.233	Shen, Y., Joachimiak, A., Rosner, M.R., Tang, W.J.	Nature	17051221	30	0.0303030303030303	10.429	13	0.538461538461538	0.888888888888889	0.111111111111111	0	0.8	0.2	0	0.0151515151515152	0.940391915461168	0.883861701036216	0.867754180773571	0.927670052323792	0.950548886836975	0.0106784545952231	29.2935777947543	0.92215874311365	0.059704555	0.116228970	0.132334838	0.072425113	0.049548625	0.074066475	0.077451785	-17.783854918
5ab2D	5ab2	D	2015-07-31	2.73	0.226	0.223	0.286	Mpakali, A., Giastas, P., Mathioudakis, N., Mavridis, I.M., Saridakis, E., Stratikos, E.	J.Biol.Chem.	26381406	6	0.0062047569803516	3.648	6	0.833333333333333	1	0	0	0.666666666666667	0.333333333333333	0	0	0.978249717861906	0.883861701036216	0.952190417564379	0.927670052323792	0.90448343079922	6.23031201038065e-05	-5.46183992673993	0.0339726586410937	0.021850636	0.116228970	0.047907263	0.072425113	0.095609356	0.023286828	0.966454657	-17.780881630
3cojN	3coj	N	2008-03-28	3.21	0.26	0.257	0.308	Shen, Y., Tong, L.	Biochemistry	18452305	13	0.0553191489361702	2.247	5	0.2	0.5	0.5	0	1	0	0	0	0.780547860880271	0.883861701036216	0.621627167333539	0.927670052323792	0.90448343079922	6.90182918011398e-07	-2.19951733833177	0.0709038971638441	0.219532212	0.116228970	0.378436602	0.072425113	0.095609356	0.000307755	0.929421420	-17.772241097
1obzP	1obz	P	2003-01-31	1.7	-66.6	0.148	0.213	Kang, B.S., Cooper, D.R., Devedjiev, Y., Derewenda, U., Derewenda, Z.S.	Structure	12842047	8	0.0481927710843374	2.989	4	0.75	1	0	0	0.75	0.25	0	0.0238095238095238	0.973325125679696	0.883861701036216	0.906843131219862	0.927670052323792	0.965425259054068	0.0247241510460323	14.1944934640523	0.729034890838604	0.026774723	0.116228970	0.093249897	0.072425113	0.034673779	0.097455888	0.269798933	-17.770369898
4x1sP	4x1s	P	2014-11-25	1.9	0.208	0.205	0.249	Zhao, B., Xu, P., Jiang, L., Paaske, B., Kromann-Hansen, T., Jensen, J.K., Srensen, H.P., Liu, Z., Nielsen, J.T., Christensen, A., Hosseini, M., Srensen, K.K., Nielsen, N.C., Jensen, K.J., Huang, M., Andreasen, P.A.	Plos One	25545505	10	0.0404858299595142	8.306	10	0.6	1	0	0	1	0	0.0135135135135135	0.0396039603960396	0.952190417564379	0.883861701036216	0.621627167333539	0.947265825382169	0.976197804452652	0.0665365286430554	34.9210745957225	0.950010201999592	0.047907263	0.116228970	0.378436602	0.052831350	0.023902339	0.144645055	0.049856381	-17.768898725
1twxC	1twx	C	2004-07-01	2.4	0.205	0.205	0.268	Pineda, A.O., Zhang, E., Guinto, E.R., Savvides, S.N., Tulinsky, A., Di Cera, E.	Biophys.Chem.	15572256	10	0.0386100386100386	8.866	10	0	0.857142857142857	0.142857142857143	0	0.75	0.25	0.22972972972973	0.0833333333333333	0.469067405355494	0.883861701036216	0.906843131219862	0.998461064943059	0.990458602646968	0.421103387414284	5.36961538461539	0.411344623546215	0.530980714	0.116228970	0.093249897	0.001641362	0.009643004	0.359868691	0.588223225	-17.764111207
4q9jC	4q9j	C	2014-05-01	3.6	0.262	0.261	0.282	Szewczyk, P., Tao, H., McGrath, A.P., Villaluz, M., Rees, S.D., Lee, S.C., Doshi, R., Urbatsch, I.L., Zhang, Q., Chang, G.	Acta Crystallogr.,Sect.D	25760620	6	0.00467289719626168	4.546	6	0	NA	NA	NA	0.666666666666667	0.333333333333333	0	0.277777777777778	0.469067405355494	0.883861701036216	0.952190417564379	0.927670052323792	0.998974043295373	0.0134026613997517	-30.8562	0.0028565598857376	0.530980714	0.116228970	0.047907263	0.072425113	0.001128437	0.080118999	0.997230201	-17.762851115
4h3pB	4h3p	B	2012-09-14	2.3	0.18	0.178	0.224	Gogl, G., Toeroe, I., Remenyi, A.	Acta Crystallogr.,Sect.D	23519423	24	0.0662983425414365	12.822	16	0.4375	0.785714285714286	0.142857142857143	0.0714285714285714	0.727272727272727	0.272727272727273	0	0.00628930817610063	0.913409254129476	0.908997640299579	0.911357340720222	0.927670052323792	0.917410485277521	0.0055169807923435	29.3317338217338	0.922362783105489	0.086684448	0.091095609	0.088736151	0.072425113	0.082683627	0.060012310	0.077246615	-17.755307971
4azeE	4aze	E	2012-06-25	3.15	0.219	0.218	0.248	Tahtouh, T., Elkins, J.M., Filippakopoulos, P., Soundararajan, M., Burgy, G., Durieu, E., Cochet, C., Schmid, R.S., Lo, D.C., Delhommel, F., Oberholzer, A., Laurence, P., Carreaux, F., Bazureau, J.P., Knapp, S., Meijer, L.	J.Med.Chem.	22998443	4	0.0104712041884817	2.764	4	NA	NA	NA	NA	NA	NA	NA	NA	0.512978352313532	0.883861701036216	0.621627167333539	0.927670052323792	0.90448343079922	0.00686816264790688	79.1899669148056	0.998061620077535	0.487074272	0.116228970	0.378436602	0.072425113	0.095609356	0.064218301	0.002051703	-17.750477492
4oh4F	4oh4	F	2014-01-17	2.25	0.203	0.202	0.236	Wang, J., Jiang, J., Wang, J., Chen, L., Fan, S.L., Wu, J.W., Wang, X., Wang, Z.X.	Cell Res.	25331450	21	0.0630630630630631	14.214	16	0.6875	1	0	0	0.545454545454545	0.454545454545455	0	0	0.965527854724531	0.883861701036216	0.966964194111009	0.927670052323792	0.90448343079922	0.456545794047312	33.4709318241643	0.94256274229749	0.034571194	0.116228970	0.033135002	0.072425113	0.095609356	0.378334017	0.057139926	-17.731009512
4psxP	4psx	P	2014-03-08	2.51	0.183	0.181	0.223	Li, Y., Zhang, L., Liu, T., Chai, C., Fang, Q., Wu, H., Agudelo garcia, P.A., Han, Z., Zong, S., Yu, Y., Zhang, X., Parthun, M.R., Chai, J., Xu, R.M., Yang, M.	Genes Dev.	24835250	15	0.0374064837905237	7.18	10	0.6	1	0	0	0.875	0.125	0	0	0.952190417564379	0.883861701036216	0.776033651379912	0.927670052323792	0.90448343079922	0.000337075011763591	29.5786335605323	0.924505203019792	0.047907263	0.116228970	0.224045958	0.072425113	0.095609356	0.031185884	0.075092327	-17.716098780
3b71D	3b71	D	2007-10-30	2.82	0.242	0.241	0.307	Garron, M.L., Arthos, J., Guichou, J.F., McNally, J., Cicala, C., Arold, S.T.	J.Mol.Biol.	18078954	23	0.141975308641975	8.14	11	0.363636363636364	1	0	0	0.636363636363636	0.363636363636364	0	0	0.887657740843336	0.883861701036216	0.954242330973633	0.927670052323792	0.90448343079922	0.000666768640789216	21.991807754969	0.863599265456029	0.112433320	0.116228970	0.045855560	0.072425113	0.095609356	0.036417727	0.136027903	-17.700128568
4oh4E	4oh4	E	2014-01-17	2.25	0.203	0.202	0.236	Wang, J., Jiang, J., Wang, J., Chen, L., Fan, S.L., Wu, J.W., Wang, X., Wang, Z.X.	Cell Res.	25331450	21	0.0630630630630631	13.558	16	0.75	0.928571428571429	0.0714285714285714	0	0.909090909090909	0.0909090909090909	0	0	0.973325125679696	0.883861701036216	0.701138811942136	0.927670052323792	0.90448343079922	0.0810442012244774	46.3743798250129	0.979698020812079	0.026774723	0.116228970	0.298933114	0.072425113	0.095609356	0.158596635	0.020311859	-17.690653936
1u8kC	1u8k	C	2004-08-06	2.24	0.215	0.215	0.246	Bryson, S., Hynes, R.C., Cunningham, A., Dong, A., Julien, J.-P., Kunert, R., Katinger, H., Klein, M., Pai, E.F.	To be Published	-	9	0.0384615384615385	7.472	9	0.333333333333333	0.857142857142857	0	0.142857142857143	0.625	0.375	0	0.0196078431372549	0.882630552990664	0.948804760439109	0.956807222735201	0.927670052323792	0.95906432748538	0.0752398524652895	19.0499185914426	0.823607427055703	0.117459992	0.051292573	0.043290931	0.072425113	0.041034058	0.152441526	0.175728355	-17.690024067
1xdkG	1xdk	G	2004-09-07	2.9	0.253	0.253	0.296	Pogenberg, V., Guichou, J.F., Vivat-Hannah, V., Kammerer, S., Perez, E., Germain, P., De Lera, A.R., Gronemeyer, H., Royer, C.A., Bourguet, W.	J.Biol.Chem.	15528208	14	0.0462046204620462	9.582	11	0.363636363636364	0.222222222222222	0.222222222222222	0.555555555555556	0.727272727272727	0.272727272727273	0	0	0.887657740843336	0.994357238124551	0.911357340720222	0.927670052323792	0.90448343079922	0.269475211841315	18.2494803149606	0.809630687614773	0.112433320	0.005744768	0.088736151	0.072425113	0.095609356	0.278313500	0.189679934	-17.681059642
2d0nD	2d0n	D	2005-08-04	1.57	0.221	0.221	0.284	Dimasi, N.	Int.J.Biochem.Cell Biol.	17010654	9	0.152542372881356	6.578	9	0.444444444444444	0.714285714285714	0	0.285714285714286	0.888888888888889	0.111111111111111	0	0.010752688172043	0.917615676618447	0.97650559146404	0.744434184877398	0.927670052323792	0.939981532779317	0.00109679859983691	15.3337435897436	0.754539889818404	0.082478457	0.023594584	0.255642183	0.072425113	0.060114895	0.040110792	0.244562987	-17.667024830
1nb5P	1nb5	P	2002-12-02	2.4	-66.6	0.235	0.274	Jenko, S., Dolenc, I., Guncar, G., Dobersek, A., Podobnik, M., Turk, D.	J.Mol.Biol.	12581647	8	0.0363636363636364	6.057	8	0.75	0.666666666666667	0.166666666666667	0.166666666666667	0.714285714285714	0.285714285714286	0	0	0.973325125679696	0.955576074689648	0.920077972709552	0.927670052323792	0.90448343079922	0.00564260794416204	6.24310089399744	0.455825341766986	0.026774723	0.044521953	0.080016414	0.072425113	0.095609356	0.060114895	0.543496102	-17.651510531
5d2aD	5d2a	D	2015-08-05	2.13	0.209	0.205	0.246	Michaud, G., Visini, R., Bergmann, M., Salerno, G., Bosco, R., Gillon, E., Richichi, B., Nativi, C., Imberty, A., Stocker, A., Darbre, T., Reymond, J.-L.	Chem Sci	-	3	0.0263157894736842	2.072	3	0.333333333333333	0	1	0	1	0	0.117647058823529	0.0434782608695652	0.882630552990664	0.883861701036216	0.621627167333539	0.992202729044834	0.978865291884683	0.0154410484451372	13.29694092827	0.706080391756784	0.117459992	0.116228970	0.378436602	0.007899056	0.021235125	0.085145671	0.292572835	-17.651101331
4fbyk	4fby	k	2012-05-23	6.56	0.367	0.366	0.385	Kern, J., Alonso-Mori, R., Hellmich, J., Tran, R., Hattne, J., Laksmono, H., Glockner, C., Echols, N., Sierra, R.G., Sellberg, J., Lassalle-Kaiser, B., Gildea, R.J., Glatzel, P., Grosse-Kunstleve, R.W., Latimer, M.J., McQueen, T.A., DiFiore, D., Fry, A.R., Messerschmidt, M., Miahnahri, A., Schafer, D.W., Seibert, M.M., Sokaras, D., Weng, T.C., Zwart, P.H., White, W.E., Adams, P.D., Bogan, M.J., B…	Proc.Natl.Acad.Sci.USA	22665786	28	0.0549019607843137	15.403	28	NA	NA	NA	NA	NA	NA	NA	NA	0.512978352313532	0.883861701036216	0.621627167333539	0.927670052323792	0.90448343079922	1.80198696624231e-14	7.72075000000001	0.524382779024689	0.487074272	0.116228970	0.378436602	0.072425113	0.095609356	0.000307755	0.474866639	-17.646851707
3q5uB	3q5u	B	2010-12-29	2.5	0.189	0.187	0.226	Lott, K., Bhardwaj, A., Sims, P.J., Cingolani, G.	J.Biol.Chem.	21690087	13	0.0282608695652174	6.709	8	0.375	0.833333333333333	0	0.166666666666667	0.714285714285714	0.285714285714286	0	0	0.892684928696009	0.955576074689648	0.920077972709552	0.927670052323792	0.90448343079922	0.10794191692992	36.1985174880763	0.953580901856764	0.107406648	0.044521953	0.080016414	0.072425113	0.095609356	0.179421420	0.046368486	-17.630269532
3ebbF	3ebb	F	2008-08-27	1.9	0.191	0.188	0.248	Qiu, L., Pashkova, N., Walker, J.R., Winistorfer, S., Allali-Hassani, A., Akutsu, M., Piper, R., Dhe-Paganon, S.	J.Biol.Chem.	19887378	10	0.0328947368421053	2.814	4	0.5	1	0	0	0.666666666666667	0.333333333333333	0	0	0.938750384733764	0.883861701036216	0.952190417564379	0.927670052323792	0.90448343079922	0.00937991832908012	22.3644932432432	0.866659865333605	0.061345917	0.116228970	0.047907263	0.072425113	0.095609356	0.070578580	0.132950349	-17.623402864
4c2dP	4c2d	P	2013-08-17	2.7	0.227	0.227	0.241	Mastny, M., Heuck, A., Kurzbauer, R., Heiduk, A., Boisguerin, P., Volkmer, R., Ehrmann, M., Rodrigues, C.D.A., Rudner, D.Z., Clausen, T.	Cell	24243021	4	0.00896860986547085	2.062	3	0.333333333333333	0	1	0	NA	NA	0	0	0.882630552990664	0.883861701036216	0.621627167333539	0.927670052323792	0.90448343079922	0.0145978659837261	58.6720105421687	0.992552540297898	0.117459992	0.116228970	0.378436602	0.072425113	0.095609356	0.083299138	0.007488716	-17.617919195
3q4jJ	3q4j	J	2010-12-23	2.3	0.215	0.214	0.254	Wolff, P., Olieric, V., Briand, J.P., Chaloin, O., Dejaegere, A., Dumas, P., Ennifar, E., Guichard, G., Wagner, J., Burnouf, D.Y.	J.Med.Chem.	21619076	6	0.0163934426229508	4.589	6	0.666666666666667	1	0	0	0.8	0.2	0	0	0.965322663383605	0.883861701036216	0.867754180773571	0.927670052323792	0.90448343079922	0.0165242530073447	30.5875212895377	0.929300142827994	0.034776364	0.116228970	0.132334838	0.072425113	0.095609356	0.086787033	0.070270825	-17.605813787
2eq9I	2eq9	I	2007-03-30	2.09	0.217	0.217	0.257	Nakai, T., Kamiya, N.	To be Published	-	41	0.0883620689655172	32.114	40	0.475	0.921052631578947	0.0789473684210526	0	0.892857142857143	0.107142857142857	0	0	0.920796142402791	0.883861701036216	0.721965733046065	0.927670052323792	0.90448343079922	5.02831831308823e-05	33.8912885662432	0.94521526219139	0.079298318	0.116228970	0.278108330	0.072425113	0.095609356	0.023286828	0.054677883	-17.605326250
2g49C	2g49	C	2006-02-21	2.5	0.198	0.198	0.225	Shen, Y., Joachimiak, A., Rosner, M.R., Tang, W.J.	Nature	17051221	29	0.0292929292929293	9.272	11	0.545454545454545	1	0	0	0.7	0.3	0.0416666666666667	0	0.941110085154407	0.883861701036216	0.923463629834821	0.965014876372217	0.90448343079922	0.0985828145185882	29.7470375117491	0.924913283003469	0.058986459	0.116228970	0.076631104	0.035084120	0.095609356	0.171830119	0.074681986	-17.604649372
5c7fH	5c7f	H	2015-06-24	2.7	0.224	0.223	0.256	Ke, J., Ma, H., Gu, X., Thelen, A., Brunzelle, J.S., Li, J., Xu, H.E., Melcher, K.	Sci Adv	26601214	11	0.0526315789473684	6.58	8	0.375	0.833333333333333	0	0.166666666666667	0.4	0.6	0	0	0.892684928696009	0.955576074689648	0.987175541192162	0.927670052323792	0.90448343079922	0.0665909000679777	10.6448986013986	0.633034074678637	0.107406648	0.044521953	0.012925728	0.072425113	0.095609356	0.144850226	0.365818629	-17.601800983
3iwmF	3iwm	F	2009-09-02	3.2	0.223	0.22	0.272	Zhang, S., Zhong, N., Xue, F., Kang, X., Ren, X., Chen, J., Jin, C., Lou, Z., Xia, B.	Protein Cell	21203949	6	0.0196078431372549	5.298	6	0	0	1	0	0.5	0.5	0.105263157894737	0	0.469067405355494	0.883861701036216	0.985841797476147	0.991587155022058	0.90448343079922	0.374831288220385	26.5387666370896	0.904815343807386	0.530980714	0.116228970	0.014259335	0.008514567	0.095609356	0.336171522	0.094788675	-17.595266730
1c9iC	1c9i	C	1999-08-02	2.9	0.227	0.227	0.269	ter Haar, E., Harrison, S.C., Kirchhausen, T.	Proc.Natl.Acad.Sci.USA	10655490	9	0.0250696378830084	7.741	9	0.333333333333333	0.714285714285714	0.142857142857143	0.142857142857143	0.714285714285714	0.285714285714286	0.0158730158730159	0.0119047619047619	0.882630552990664	0.948804760439109	0.920077972709552	0.950241099825587	0.943777572586437	0.202728348209749	30.441313559322	0.928483982860641	0.117459992	0.051292573	0.080016414	0.049856381	0.056319245	0.238613049	0.071091506	-17.589417571
4qwnF	4qwn	F	2014-07-16	2.1	0.217	0.215	0.264	Cheng, Z., Cheung, P., Kuo, A.J., Yukl, E.T., Wilmot, C.M., Gozani, O., Patel, D.J.	Genes Dev.	25128496	15	0.0455927051671733	5.438	7	0.714285714285714	1	0	0	1	0	0	0	0.967990150815636	0.883861701036216	0.621627167333539	0.927670052323792	0.90448343079922	0.0171494724268318	42.697929808287	0.973066721077331	0.032109151	0.116228970	0.378436602	0.072425113	0.095609356	0.087915470	0.026877308	-17.583053280
4mexM	4mex	M	2013-08-27	3.9	0.287	0.286	0.325	Degen, D., Feng, Y., Zhang, Y., Ebright, K.Y., Ebright, Y.W., Gigliotti, M., Vahedian-Movahed, H., Mandal, S., Talaue, M., Connell, N., Arnold, E., Fenical, W., Ebright, R.H.	Elife	24843001	9	0.00639658848614072	8.375	9	0	NA	NA	NA	0.5	0.5	0.214285714285714	0	0.469067405355494	0.883861701036216	0.985841797476147	0.998358469272597	0.90448343079922	0.90493699678115	15.7649325446243	0.764333809426648	0.530980714	0.116228970	0.014259335	0.001743947	0.095609356	0.671112023	0.234817398	-17.582421186
4fbyY	4fby	Y	2012-05-23	6.56	0.367	0.366	0.385	Kern, J., Alonso-Mori, R., Hellmich, J., Tran, R., Hattne, J., Laksmono, H., Glockner, C., Echols, N., Sierra, R.G., Sellberg, J., Lassalle-Kaiser, B., Gildea, R.J., Glatzel, P., Grosse-Kunstleve, R.W., Latimer, M.J., McQueen, T.A., DiFiore, D., Fry, A.R., Messerschmidt, M., Miahnahri, A., Schafer, D.W., Seibert, M.M., Sokaras, D., Weng, T.C., Zwart, P.H., White, W.E., Adams, P.D., Bogan, M.J., B…	Proc.Natl.Acad.Sci.USA	22665786	28	0.0549019607843137	16.897	28	NA	NA	NA	NA	NA	NA	NA	NA	0.512978352313532	0.883861701036216	0.621627167333539	0.927670052323792	0.90448343079922	2.30449873747038e-14	6.95196778711485	0.489185880432565	0.487074272	0.116228970	0.378436602	0.072425113	0.095609356	0.000307755	0.510155929	-17.575169289
3l71V	3l71	V	2009-12-27	2.84	0.248	0.247	0.281	Huang, L., Berry, E.A.	To be Published	-	47	0.105381165919283	35.813	43	0.516129032258065	0.96551724137931	0.0344827586206897	0	0.869565217391304	0.130434782608696	0	0	0.93895557607469	0.883861701036216	0.776957012414076	0.927670052323792	0.90448343079922	0.00243120268608633	36.8192906001466	0.955927361762905	0.061140747	0.116228970	0.223122692	0.072425113	0.095609356	0.048933114	0.044111613	-17.557823280
4nndC	4nnd	C	2013-11-17	2.5	0.264	0.262	0.291	Wang, H., Yang, F., Yang, D., Du, Y.	To be Published	-	6	0.0206896551724138	4.883	6	0.166666666666667	0.333333333333333	0.333333333333333	0.333333333333333	0.6	0.4	0	0	0.738381040320099	0.984713245101057	0.963270749974351	0.927670052323792	0.90448343079922	0.0700125046106559	20.3667293432203	0.842889206284432	0.261694707	0.015387772	0.036828067	0.072425113	0.095609356	0.148030365	0.156544932	-17.553690680
3n96H	3n96	H	2010-05-28	2.75	0.237	0.235	0.273	Pal, K., Swaminathan, K., Pioszak, A.A., Xu, H.E.	To be Published	-	17	0.0352697095435685	9.453	11	0.636363636363636	1	0	0	1	0	0	0	0.954960500666872	0.883861701036216	0.621627167333539	0.927670052323792	0.90448343079922	0.181054916380282	57.5880540355677	0.992246480310141	0.045137464	0.116228970	0.378436602	0.072425113	0.095609356	0.226918342	0.007796471	-17.531878463
4gm3P	4gm3	P	2012-08-15	3.39	0.197	0.195	0.226	Karatas, H., Townsend, E.C., Cao, F., Chen, Y., Bernard, D., Liu, L., Lei, M., Dou, Y., Wang, S.	J.Am.Chem.Soc.	23210835	5	0.0159744408945687	4.392	5	0.5	NA	NA	NA	1	0	0.1	0.181818181818182	0.938750384733764	0.883861701036216	0.621627167333539	0.989227454601416	0.997024725556582	0.346847168812077	0.275612220916571	0.156600693735972	0.061345917	0.116228970	0.378436602	0.010874025	0.003077554	0.320783751	0.843557653	-17.527239972
2p8mC	2p8m	C	2007-03-22	2.7	0.223	0.223	0.238	Julien, J.P., Bryson, S., Nieva, J.L., Pai, E.F.	J.Mol.Biol.	18824005	13	0.0553191489361702	7.682	9	0.111111111111111	0.571428571428571	0.285714285714286	0.142857142857143	0.5	0.5	0	0.0471698113207547	0.646044936903663	0.948804760439109	0.985841797476147	0.927670052323792	0.980609418282548	0.164745659079855	12.7966179811749	0.688941032442359	0.354021338	0.051292573	0.014259335	0.072425113	0.019491178	0.217993435	0.309807140	-17.517042047
2eq9F	2eq9	F	2007-03-30	2.09	0.217	0.217	0.257	Nakai, T., Kamiya, N.	To be Published	-	41	0.0883620689655172	33.07	40	0.6	0.894736842105263	0.0789473684210526	0.0263157894736842	0.928571428571429	0.0714285714285714	0	0.0025062656641604	0.952190417564379	0.886734379809172	0.666461475325741	0.927670052323792	0.906124961526624	0.00150961825568921	36.1867486445457	0.953478881860845	0.047907263	0.113356586	0.333606894	0.072425113	0.093967993	0.043393517	0.046471071	-17.509870654
5d61L	5d61	L	2015-08-11	1.6	0.162	0.161	0.186	Cordara, G., van Eerde, A., Grahn, E.M., Winter, H.C., Goldstein, I.J., Krengel, U.	Plos One	26901797	5	0.0170648464163823	4.1	5	0.333333333333333	1	0	0	0.5	0.5	0	0	0.882630552990664	0.883861701036216	0.985841797476147	0.927670052323792	0.90448343079922	0.0973234097758394	24.8908493850081	0.891450724341971	0.117459992	0.116228970	0.014259335	0.072425113	0.095609356	0.170906853	0.108124744	-17.507987189
1xlsL	1xls	L	2004-09-30	2.96	0.255	0.255	0.303	Suino, K., Peng, L., Reynolds, R., Li, Y., Cha, J.Y., Repa, J.J., Kliewer, S.A., Xu, H.E.	Mol.Cell	15610733	18	0.0743801652892562	12.348	16	0.3125	0.714285714285714	0.214285714285714	0.0714285714285714	0.714285714285714	0.285714285714286	0	0	0.856571252693136	0.908997640299579	0.920077972709552	0.927670052323792	0.90448343079922	0.00067908951082247	26.4368867461274	0.904509283819629	0.143516619	0.091095609	0.080016414	0.072425113	0.095609356	0.036417727	0.095096430	-17.500923859
4dxuB	4dxu	B	2012-02-28	1.46	0.16	0.158	0.187	Shukla, P.K., Gautam, L., Sinha, M., Kaur, P., Sharma, S., Singh, T.P.	To be Published	-	6	0.017910447761194	4.16	6	0.5	0.5	0.5	0	1	0	0	0	0.938750384733764	0.883861701036216	0.621627167333539	0.927670052323792	0.90448343079922	0.0015990215537356	41.6767473919523	0.969802081207917	0.061345917	0.116228970	0.378436602	0.072425113	0.095609356	0.044521953	0.030160033	-17.500823837
3ktiN	3kti	N	2009-11-25	2	-66.6	0.217	0.253	Lee, B.-G., Park, E.Y., Lee, K.-E., Jeon, H., Sung, K.H., Paulsen, H., Rubsamen-Schaeff, H., Brotz-Oesterhelt, H., Song, H.K.	Nat.Struct.Mol.Biol.	20305655	7	0.0351758793969849	6.123	7	0.142857142857143	0.666666666666667	0.333333333333333	0	1	0	0.275862068965517	0.027027027027027	0.697650559146404	0.883861701036216	0.621627167333539	0.999589617318149	0.968708320508875	0.315357932397134	9.94013447079237	0.609467455621302	0.302421009	0.116228970	0.378436602	0.000512926	0.031391055	0.303959787	0.389413213	-17.490420970
2gkwB	2gkw	B	2006-04-03	2.7	0.22	0.22	0.26	Ni, C.-Z., Oganesyan, G., Welsh, K., Zhu, X., Reed, J.C., Satterthwait, A.C., Cheng, G., Ely, K.R.	J.Immunol.	15585864	24	0.125	13.184	17	0.235294117647059	0.866666666666667	0.133333333333333	0	0.933333333333333	0.0666666666666667	0	0	0.801785164666051	0.883861701036216	0.660510926438904	0.927670052323792	0.90448343079922	0.000666125136064404	52.1741563554556	0.987043460518262	0.198297087	0.116228970	0.339556832	0.072425113	0.095609356	0.036417727	0.013028314	-17.476312766
4u0dQ	4u0d	Q	2014-07-11	3	0.247	0.246	0.267	Price, A.J., Jacques, D.A., McEwan, W.A., Fletcher, A.J., Essig, S., Chin, J.W., Halambage, U.D., Aiken, C., James, L.C.	Plos Pathog.	25356722	17	0.0735930735930736	6.827	9	0.222222222222222	0.857142857142857	0.142857142857143	0	1	0	0	0	0.796244998461065	0.883861701036216	0.621627167333539	0.927670052323792	0.90448343079922	0.00399285841262841	58.0805490323983	0.992450520301979	0.203836684	0.116228970	0.378436602	0.072425113	0.095609356	0.054780468	0.007591301	-17.472196718
3uiiP	3uii	P	2011-11-04	2.6	0.225	0.222	0.273	Du, J., Kelly, A.E., Funabiki, H., Patel, D.J.	Structure	22244766	10	0.0699300699300699	3.343	4	0.5	1	0	0	0.333333333333333	0.666666666666667	0	0	0.938750384733764	0.883861701036216	0.99015081563558	0.927670052323792	0.90448343079922	0.1529887618482	14.9267243975904	0.74750051009998	0.061345917	0.116228970	0.009950759	0.072425113	0.095609356	0.210915059	0.251333607	-17.463486927
3uigQ	3uig	Q	2011-11-04	2.4	0.215	0.213	0.25	Du, J., Kelly, A.E., Funabiki, H., Patel, D.J.	Structure	22244766	15	0.104895104895105	3.996	5	0.5	1	0	0	0.333333333333333	0.666666666666667	0	0	0.938750384733764	0.883861701036216	0.99015081563558	0.927670052323792	0.90448343079922	0.05813572307059	10.0219941520468	0.612119975515201	0.061345917	0.116228970	0.009950759	0.072425113	0.095609356	0.137361510	0.386745999	-17.461339231
2rhiB	2rhi	B	2007-10-09	1.66	-66.6	0.187	0.201	Li, H., Fischle, W., Wang, W., Duncan, E.M., Liang, L., Murakami-Ishibe, S., Allis, C.D., Patel, D.J.	Mol.Cell	18042461	5	0.0144927536231884	2.533	3	0.666666666666667	1	0	0	0.5	0.5	0	0	0.965322663383605	0.883861701036216	0.985841797476147	0.927670052323792	0.90448343079922	0.19558144533968	13.8505216693419	0.720465211181392	0.034776364	0.116228970	0.014259335	0.072425113	0.095609356	0.235432909	0.278416085	-17.459008587
1p16C	1p16	C	2003-04-11	2.7	0.2	0.2	0.266	Fabrega, C., Shen, V., Shuman, S., Lima, C.D.	Mol.Cell	12820968	21	0.0531645569620253	7.63	9	0.222222222222222	0.666666666666667	0.166666666666667	0.166666666666667	1	0	0	0	0.796244998461065	0.955576074689648	0.621627167333539	0.927670052323792	0.90448343079922	0.137806649857818	64.0325704225352	0.994490920220363	0.203836684	0.044521953	0.378436602	0.072425113	0.095609356	0.199835864	0.005539598	-17.452694846
4gm3M	4gm3	M	2012-08-15	3.39	0.197	0.195	0.226	Karatas, H., Townsend, E.C., Cao, F., Chen, Y., Bernard, D., Liu, L., Lei, M., Dou, Y., Wang, S.	J.Am.Chem.Soc.	23210835	5	0.0159744408945687	4.377	5	0.5	NA	NA	NA	1	0	0.1	0.181818181818182	0.938750384733764	0.883861701036216	0.621627167333539	0.989227454601416	0.997024725556582	0.319886325618107	-3.6420513413506	0.0498877780044889	0.061345917	0.116228970	0.378436602	0.010874025	0.003077554	0.306832171	0.950451375	-17.452397518
2wb1P	2wb1	P	2009-02-19	3.52	0.335	0.333	0.384	Korkhin, Y., Unligil, U.M., Littlefield, O., Nelson, P.J., Stuart, D.I., Sigler, P.B., Bell, S.D., Abrescia, N.G.A.	Plos Biol.	19419240	48	0.0424403183023873	34.4	43	0.0232558139534884	0.829268292682927	0.146341463414634	0.024390243902439	0.923076923076923	0.0769230769230769	0	0	0.469888170719196	0.885092849081769	0.674463937621832	0.927670052323792	0.90448343079922	1.7849508310046e-05	4.53379770085823	0.368292185268313	0.530160033	0.114997948	0.325605252	0.072425113	0.095609356	0.000307755	0.631514157	-17.438013698
1r1lD	1r1l	D	2003-09-24	2.7	-66.6	0.204	0.249	Zhou, A., Huntington, J.A., Lomas, D.A., Stein, P.E., Carrell, R.W.	To be Published	-	3	0.00694444444444444	2.84	3	0	1	0	0	0	1	0	0	0.469067405355494	0.883861701036216	1	0.927670052323792	0.90448343079922	0.879152472607725	-2.89994172494173	0.0587635176494593	0.530980714	0.116228970	0.000102585	0.072425113	0.095609356	0.647312269	0.941629052	-17.437797253
4d0bC	4d0b	C	2014-04-25	2.8	0.277	0.275	0.296	Chappell, P., Meziane, E.K., Harrison, M., Magiera, L., Hermann, C., Mears, L., Wrobel, A.G., Durant, C., Nielsen, L.L., Buus, S., Ternette, N., Mwangi, W., Butter, C., Nair, V., Ahyee, T., Duggleby, R., Madrigal, A., Roversi, P., Lea, S.M., Kaufman, J.	Elife	25860507	10	0.0303951367781155	7.8	10	0.3	0.875	0.125	0	0.5	0.5	0	0	0.853390786908792	0.883861701036216	0.985841797476147	0.927670052323792	0.90448343079922	0.0077729441665607	15.582743633824	0.760865129565395	0.146696758	0.116228970	0.014259335	0.072425113	0.095609356	0.066782930	0.238305293	-17.435121559
1rf1I	1rf1	I	2003-11-07	2.53	0.234	0.234	0.281	Kostelansky, M.S., Lounes, K.C., Ping, L.F., Dickerson, S.K., Gorkun, O.V., Lord, S.T.	Biochemistry	14992585	4	0.012779552715655	3.237	4	0.5	1	0	0	0.666666666666667	0.333333333333333	0	0	0.938750384733764	0.883861701036216	0.952190417564379	0.927670052323792	0.90448343079922	0.0884383251446932	30.7418463706836	0.929912262803509	0.061345917	0.116228970	0.047907263	0.072425113	0.095609356	0.162905211	0.069655314	-17.433377809
1q4qS	1q4q	S	2003-08-04	2.1	0.203	0.199	0.246	Chai, J., Yan, N., Huh, J.R., Wu, J.-W., Li, W., Hay, B.A., Shi, Y.	Nat.Struct.Mol.Biol.	14517550	12	0.0967741935483871	5.163	7	0.571428571428571	0.6	0.2	0.2	1	0	0	0	0.946239868677542	0.963373345644814	0.621627167333539	0.927670052323792	0.90448343079922	0.00424149076607314	26.8249685534591	0.906549683738013	0.053857201	0.036725482	0.378436602	0.072425113	0.095609356	0.055806319	0.093044727	-17.430640207
2ot0F	2ot0	F	2007-02-07	2.05	-66.6	0.152	0.2	St-Jean, M., Izard, T., Sygusch, J.	J.Biol.Chem.	17329259	15	0.0413223140495868	2.663	4	0.75	1	0	0	1	0	0	0	0.973325125679696	0.883861701036216	0.621627167333539	0.927670052323792	0.90448343079922	0.00361828198372623	32.2317326362957	0.937257702509692	0.026774723	0.116228970	0.378436602	0.072425113	0.095609356	0.053344276	0.062474354	-17.420871406
2be1D	2be1	D	2005-10-21	2.98	0.244	0.24	0.279	Credle, J.J., Finer-Moore, J.S., Papa, F.R., Stroud, R.M., Walter, P.	Proc.Natl.Acad.Sci.Usa	16365312	8	0.023598820058997	7.107	8	0.125	0.166666666666667	0.5	0.333333333333333	0.625	0.375	0.0727272727272727	0.025974025974026	0.669539345439622	0.984713245101057	0.956807222735201	0.979993844259772	0.967271981122397	0.432140815762039	6.8096917989418	0.483268720669251	0.330529339	0.015387772	0.043290931	0.020106689	0.032827247	0.365716044	0.516105868	-17.411594693
3n56D	3n56	D	2010-05-24	3.1	0.203	0.202	0.243	Ralat, L.A., Funke, T., Ren, M., Guo, Q., Dickey, D.M., Potter, L.R., Tang, W.-J.	To be Published	-	32	0.0323232323232323	1.594	2	0	NA	NA	NA	0.5	0.5	0	0	0.469067405355494	0.883861701036216	0.985841797476147	0.927670052323792	0.90448343079922	0.112207984028496	43.7029807692308	0.975209140991634	0.530980714	0.116228970	0.014259335	0.072425113	0.095609356	0.182396389	0.024825605	-17.405705678
4uslD	4usl	D	2014-07-10	1.65	0.193	0.192	0.221	Ilari, A., Fiorillo, A., Poser, E., Lalioti, V.S., Sundell, G.N., Ivarsson, Y., Genovese, I., Colotti, G.	Sci.Rep.	26577048	32	0.161616161616162	3.665	6	0.666666666666667	1	0	0	1	0	0	0	0.965322663383605	0.883861701036216	0.621627167333539	0.927670052323792	0.90448343079922	7.11457299255692e-05	24.5569493844049	0.887675984492961	0.034776364	0.116228970	0.378436602	0.072425113	0.095609356	0.023286828	0.111920394	-17.405238782
3gm1D	3gm1	D	2009-03-12	2.95	0.236	0.233	0.29	Lulo, J., Yuzawa, S., Schlessinger, J.	Biochem.Biophys.Res.Commun.	19358827	13	0.0849673202614379	10.12	12	0.333333333333333	0.9	0.1	0	0.818181818181818	0.181818181818182	0	0	0.882630552990664	0.883861701036216	0.838924797373551	0.927670052323792	0.90448343079922	0.0930071343049082	54.2347998169755	0.989185880432565	0.117459992	0.116228970	0.161161264	0.072425113	0.095609356	0.167418958	0.010874025	-17.400521406
4gm3L	4gm3	L	2012-08-15	3.39	0.197	0.195	0.226	Karatas, H., Townsend, E.C., Cao, F., Chen, Y., Bernard, D., Liu, L., Lei, M., Dou, Y., Wang, S.	J.Am.Chem.Soc.	23210835	5	0.0159744408945687	4.394	5	0.5	NA	NA	NA	1	0	0.1	0.181818181818182	0.938750384733764	0.883861701036216	0.621627167333539	0.989227454601416	0.997024725556582	0.346847168812077	-5.68738153395213	0.0330544786778209	0.061345917	0.116228970	0.378436602	0.010874025	0.003077554	0.320783751	0.967275339	-17.390385032
1de7B	1de7	B	1999-11-13	2	0.194	0.194	0.257	Sadasivan, C., Yee, V.C.	J.Biol.Chem.	10956659	11	0.0424710424710425	8.459	11	0.545454545454545	1	0	0	0.875	0.125	0	0	0.941110085154407	0.883861701036216	0.776033651379912	0.927670052323792	0.90448343079922	0.00310807754119828	34.6246117424242	0.948683942052642	0.058986459	0.116228970	0.224045958	0.072425113	0.095609356	0.051497743	0.051189988	-17.389659997
4xvua	4xvu	a	2015-01-28	2.35	0.199	0.197	0.234	Mateja, A., Paduch, M., Chang, H.Y., Szydlowska, A., Kossiakoff, A.A., Hegde, R.S., Keenan, R.J.	Science	25745174	37	0.104519774011299	19.573	25	NA	NA	NA	NA	NA	NA	NA	NA	0.512978352313532	0.883861701036216	0.621627167333539	0.927670052323792	0.90448343079922	0.000125583157386857	56.742052173913	0.991838400326464	0.487074272	0.116228970	0.378436602	0.072425113	0.095609356	0.023286828	0.008206812	-17.378583485
3tfyD	3tfy	D	2011-08-16	2.75	0.193	0.19	0.254	Liszczak, G., Arnesen, T., Marmorstein, R.	J.Biol.Chem.	21900231	10	0.0591715976331361	3.4	4	0.5	0.5	0	0.5	0.666666666666667	0.333333333333333	0	0	0.938750384733764	0.994152046783626	0.952190417564379	0.927670052323792	0.90448343079922	0.204972190647977	-6.94567251461989	0.0258110589675576	0.061345917	0.005949938	0.047907263	0.072425113	0.095609356	0.240356996	0.974353714	-17.378386861
2g56C	2g56	C	2006-02-22	2.2	0.205	0.205	0.225	Shen, Y., Joachimiak, A., Rosner, M.R., Tang, W.J.	Nature	17051221	30	0.0303030303030303	14.412	18	0.444444444444444	1	0	0	1	0	0.0196078431372549	0.072992700729927	0.917615676618447	0.883861701036216	0.621627167333539	0.954242330973633	0.988919667590028	0.00343110528219448	13.3610169065952	0.707100591715976	0.082478457	0.116228970	0.378436602	0.045855560	0.011181781	0.052421009	0.291546984	-17.375848300
2qljG	2qlj	G	2007-07-12	2.6	0.201	0.196	0.234	Agniswamy, J., Fang, B., Weber, I.T.	Febs J.	17697120	5	0.0289017341040462	3.342	5	0.4	0.666666666666667	0.333333333333333	0	1	0	0	0	0.905714578844773	0.883861701036216	0.621627167333539	0.927670052323792	0.90448343079922	0.00156252226085685	45.0182746382746	0.977657620893695	0.094378334	0.116228970	0.378436602	0.072425113	0.095609356	0.044521953	0.022363562	-17.369125625
2wa8B	2wa8	B	2009-02-03	2.15	0.228	0.225	0.268	Schuenemann, V.J., Kralik, S.M., Albrecht, R., Spall, S.K., Truscott, K.N., Dougan, D.A., Zeth, K.	Embo Rep.	19373253	10	0.0934579439252336	7.787	10	0.3	0.625	0.125	0.25	0.777777777777778	0.222222222222222	0	0	0.853390786908792	0.971991381963681	0.877295578126603	0.927670052323792	0.90448343079922	0.0070777484821433	22.9336634474685	0.873597225056111	0.146696758	0.028108330	0.122794419	0.072425113	0.095609356	0.065038982	0.125974559	-17.365451253
2orzB	2orz	B	2007-02-05	2.15	0.206	0.204	0.257	Vander Kooi, C.W., Jusino, M.A., Perman, B., Neau, D.B., Bellamy, H.D., Leahy, D.J.	Proc.Natl.Acad.Sci.Usa	17405859	4	0.0127388535031847	2.254	3	0.666666666666667	1	0	0	0.666666666666667	0.333333333333333	0	0	0.965322663383605	0.883861701036216	0.952190417564379	0.927670052323792	0.90448343079922	0.0415155513462279	18.472482788296	0.81381350744746	0.034776364	0.116228970	0.047907263	0.072425113	0.095609356	0.117459992	0.185473943	-17.348683768
1x27I	1x27	I	2005-04-20	2.7	0.247	0.247	0.317	Nasertorabi, F., Tars, K., Becherer, K., Kodandapani, R., Liljas, L., Vuori, K., Ely, K.R.	J.MOL.RECOG.	16245368	9	0.0538922155688623	3.724	5	0.4	1	0	0	0.75	0.25	0	0	0.905714578844773	0.883861701036216	0.906843131219862	0.927670052323792	0.90448343079922	0.0147439227667851	35.0207983193277	0.950520301979188	0.094378334	0.116228970	0.093249897	0.072425113	0.095609356	0.083606894	0.049343455	-17.348375442
3ro2B	3ro2	B	2011-04-25	2.3	0.218	0.215	0.271	Zhu, J., Wen, W., Zheng, Z., Shang, Y., Wei, Z., Xiao, Z., Pan, Z., Du, Q., Wang, W., Zhang, M.	Mol.Cell	21816348	28	0.0828402366863905	17.61	22	0.227272727272727	0.9	0.05	0.05	0.9	0.1	0	0	0.796655381142916	0.897301733866831	0.720221606648199	0.927670052323792	0.90448343079922	0.00145699218228237	48.6402214924989	0.983268720669251	0.203426344	0.102790316	0.279852277	0.072425113	0.095609356	0.043393517	0.016721379	-17.342208042
1xdkC	1xdk	C	2004-09-07	2.9	0.253	0.253	0.296	Pogenberg, V., Guichou, J.F., Vivat-Hannah, V., Kammerer, S., Perez, E., Germain, P., De Lera, A.R., Gronemeyer, H., Royer, C.A., Bourguet, W.	J.Biol.Chem.	15528208	14	0.0462046204620462	9.512	11	0.272727272727273	0.222222222222222	0.222222222222222	0.555555555555556	0.727272727272727	0.272727272727273	0	0	0.834820970555043	0.994357238124551	0.911357340720222	0.927670052323792	0.90448343079922	0.218522983521742	17.3882355555556	0.795551928177923	0.165264670	0.005744768	0.088736151	0.072425113	0.095609356	0.248050882	0.203631514	-17.340012046
3wneC	3wne	C	2013-12-09	1.7	0.197	0.195	0.228	Northfield, S.E., Wielens, J., Headey, S.J., Mulcair, M., Scanlon, M.J., Parker, M.W., Thompson, P.E., Chalmers, D.K.	to be published	-	6	0.0382165605095541	4.364	6	0.5	0.75	0.25	0	0.8	0.2	0	0	0.938750384733764	0.883861701036216	0.867754180773571	0.927670052323792	0.90448343079922	0.00503020442598313	29.2614313346228	0.921750663129973	0.061345917	0.116228970	0.132334838	0.072425113	0.095609356	0.058063192	0.077862126	-17.337565483
3p3pB	3p3p	B	2010-10-05	2.6	-66.6	0.208	0.259	Coleman, M.L., Mcdonough, M.A., Hewitson, K.S., Coles, C., Mecinovic, J., Edelmann, M., Cook, K.M., Cockman, M.E., Lancaster, D.E., Kessler, B.M., Oldham, N.J., Ratcliffe, P.J., Schofield, C.J.	J.Biol.Chem.	17573339	18	0.0515759312320917	10.639	13	0.230769230769231	0.545454545454545	0.454545454545455	0	0.818181818181818	0.181818181818182	0	0.0075187969924812	0.800348825279573	0.883861701036216	0.838924797373551	0.927670052323792	0.923361034164358	0.0251274155272969	50.2072889366273	0.985411140583554	0.199733279	0.116228970	0.161161264	0.072425113	0.076733689	0.097763644	0.014669676	-17.328107249
1cvuF	1cvu	F	1999-08-24	2.4	-66.6	0.204	0.235	Kiefer, J.R., Pawlitz, J.L., Moreland, K.T., Stegeman, R.A., Hood, W.F., Gierse, J.K., Stevens, A.M., Goodwin, D.C., Rowlinson, S.W., Marnett, L.J., Stallings, W.C., Kurumbail, R.G.	Nature	10811226	9	0.016304347826087	7.435	9	0.444444444444444	1	0	0	0.857142857142857	0.142857142857143	0.032258064516129	0.024390243902439	0.917615676618447	0.883861701036216	0.802195547347902	0.962039601928799	0.966553811429158	0.0641605519137454	27.761777184394	0.912772903489084	0.082478457	0.116228970	0.197886746	0.038059089	0.033545343	0.143208863	0.086889618	-17.317512149
1a37P	1a37	P	1998-01-28	3.6	0.32	0.32	0.36	Petosa, C., Masters, S.C., Bankston, L.A., Pohl, J., Wang, B., Fu, H., Liddington, R.C.	J.Biol.Chem.	9632691	15	0.0612244897959184	5.071	6	0	0	0	1	NA	NA	0	0	0.469067405355494	1	0.621627167333539	0.927670052323792	0.90448343079922	0.158807104615939	-27.5510647803425	0.00316261987349521	0.530980714	0.000102585	0.378436602	0.072425113	0.095609356	0.214197784	0.996922446	-17.306178253
4gm3O	4gm3	O	2012-08-15	3.39	0.197	0.195	0.226	Karatas, H., Townsend, E.C., Cao, F., Chen, Y., Bernard, D., Liu, L., Lei, M., Dou, Y., Wang, S.	J.Am.Chem.Soc.	23210835	5	0.0159744408945687	4.436	5	0.5	NA	NA	NA	1	0	0.1	0.181818181818182	0.938750384733764	0.883861701036216	0.621627167333539	0.989227454601416	0.997024725556582	0.405936542407956	-4.80441480611046	0.0386655784533769	0.061345917	0.116228970	0.378436602	0.010874025	0.003077554	0.351046368	0.961735741	-17.305977410
3olrE	3olr	E	2010-08-26	2.5	-66.6	0.162	0.21	Yu, X., Sun, J.P., Chen, M., Zhang, S., Wang, L., Imasaki, T., Takagi, Y., Zhang, Z.Y.	To be Published	-	9	0.0287539936102236	7.652	9	0.125	0.166666666666667	0.333333333333333	0.5	0.571428571428571	0.428571428571429	0	0.0108695652173913	0.669539345439622	0.994152046783626	0.965322663383605	0.927670052323792	0.940699702472556	0.148098924624975	7.1647619047619	0.498469700061212	0.330529339	0.005949938	0.034776364	0.072425113	0.059396799	0.207632335	0.500820681	-17.302462225
3qdzF	3qdz	F	2011-01-19	2.8	-66.6	0.304	0.364	Gandhi, P.S., Chen, Z., Appelbaum, E., Zapata, F., Di Cera, E.	IUBMB LIFE	-	9	0.0347490347490347	3.094	4	0.5	1	0	0	1	0	0	0	0.938750384733764	0.883861701036216	0.621627167333539	0.927670052323792	0.90448343079922	0.0435663605336451	51.7346376811594	0.986431340542746	0.061345917	0.116228970	0.378436602	0.072425113	0.095609356	0.120127206	0.013643824	-17.301485647
3hkjC	3hkj	C	2009-05-23	2.6	0.196	0.196	0.234	Gandhi, P.S., Page, M.J., Chen, Z., Bush-Pelc, L., Di Cera, E.	J.Biol.Chem.	19586901	21	0.0810810810810811	7.228	9	0.333333333333333	0.714285714285714	0	0.285714285714286	0.777777777777778	0.222222222222222	0	0	0.882630552990664	0.97650559146404	0.877295578126603	0.927670052323792	0.90448343079922	0.0264361569553386	22.5496489028213	0.869006325239747	0.117459992	0.023594584	0.122794419	0.072425113	0.095609356	0.099610176	0.130590890	-17.300502854
4xwog	4xwo	g	2015-01-29	2.75	0.198	0.196	0.247	Mateja, A., Paduch, M., Chang, H.Y., Szydlowska, A., Kossiakoff, A.A., Hegde, R.S., Keenan, R.J.	Science	25745174	41	0.115819209039548	11.214	14	NA	NA	NA	NA	NA	NA	NA	NA	0.512978352313532	0.883861701036216	0.621627167333539	0.927670052323792	0.90448343079922	0.0082060112949581	73.307645320197	0.997041420118343	0.487074272	0.116228970	0.378436602	0.072425113	0.095609356	0.067706196	0.003077554	-17.292122920
3q33D	3q33	D	2010-12-21	2.8	0.195	0.195	0.255	Tang, Y., Holbert, M.A., Delgoshaie, N., Wurtele, H., Guillemette, B., Meeth, K., Yuan, H., Drogaris, P., Lee, E.H., Durette, C., Thibault, P., Verreault, A., Cole, P.A., Marmorstein, R.	Structure	21256037	15	0.0342465753424658	4.396	5	0	0.666666666666667	0	0.333333333333333	0.5	0.5	0	0	0.469067405355494	0.984713245101057	0.985841797476147	0.927670052323792	0.90448343079922	0.346847168812077	23.6149658536585	0.879514384819425	0.530980714	0.015387772	0.014259335	0.072425113	0.095609356	0.320783751	0.120024620	-17.287288402
1a37Q	1a37	Q	1998-01-28	3.6	0.32	0.32	0.36	Petosa, C., Masters, S.C., Bankston, L.A., Pohl, J., Wang, B., Fu, H., Liddington, R.C.	J.Biol.Chem.	9632691	15	0.0612244897959184	5.089	6	0	0	0	1	NA	NA	0	0	0.469067405355494	1	0.621627167333539	0.927670052323792	0.90448343079922	0.165539364273825	-27.5510647803425	0.00316261987349521	0.530980714	0.000102585	0.378436602	0.072425113	0.095609356	0.218814116	0.996922446	-17.284855484
4mbeX	4mbe	X	2013-08-19	2.61	0.202	0.2	0.236	Jani, D., Valkov, E., Stewart, M.	Nucleic Acids Res.	24705649	25	0.15527950310559	4.959	6	0.166666666666667	1	0	0	0.666666666666667	0.333333333333333	0	0	0.738381040320099	0.883861701036216	0.952190417564379	0.927670052323792	0.90448343079922	0.0952702168887766	47.3398308783415	0.981636400734544	0.261694707	0.116228970	0.047907263	0.072425113	0.095609356	0.169162905	0.018362741	-17.278269486
1xlsI	1xls	I	2004-09-30	2.96	0.255	0.255	0.303	Suino, K., Peng, L., Reynolds, R., Li, Y., Cha, J.Y., Repa, J.J., Kliewer, S.A., Xu, H.E.	Mol.Cell	15610733	18	0.0743801652892562	12.528	16	0.25	0.714285714285714	0.214285714285714	0.0714285714285714	0.714285714285714	0.285714285714286	0	0	0.824356212167846	0.908997640299579	0.920077972709552	0.927670052323792	0.90448343079922	0.00152979388054311	28.5473511450382	0.917771883289125	0.175728355	0.091095609	0.080016414	0.072425113	0.095609356	0.043393517	0.081862946	-17.273025914
1fknC	1fkn	C	2000-08-09	1.9	0.18	0.18	0.224	Hong, L., Koelsch, G., Lin, X., Wu, S., Terzyan, S., Ghosh, A.K., Zhang, X.C., Tang, J.	Science	11021803	7	0.0179028132992327	6.015	7	0.142857142857143	0.5	0.5	0	0.4	0.6	0	0.0645161290322581	0.697650559146404	0.883861701036216	0.987175541192162	0.927670052323792	0.987278136862624	0.211835693433724	12.8875282234106	0.690777392368904	0.302421009	0.116228970	0.012925728	0.072425113	0.012823143	0.244768158	0.307960607	-17.263596892
2ybsC	2ybs	C	2011-03-10	2.32	0.214	0.214	0.237	Chowdhury, R., Yeoh, K.K., Tian, Y.M., Hillringhaus, L., Bagg, E.A., Rose, N.R., Leung, I.K., Li, X.S., Woon, E.C., Yang, M., Mcdonough, M.A., King, O.N., Clifton, I.J., Klose, R.J., Claridge, T.D., Ratcliffe, P.J., Schofield, C.J., Kawamura, A.	Embo Rep.	21460794	12	0.031496062992126	9.417	12	0.666666666666667	1	0	0	0.875	0.125	0	0	0.965322663383605	0.883861701036216	0.776033651379912	0.927670052323792	0.90448343079922	0.00531148420946214	27.8050470711297	0.913385023464599	0.034776364	0.116228970	0.224045958	0.072425113	0.095609356	0.059089044	0.086274108	-17.258536825
4q6fG	4q6f	G	2014-04-22	1.91	0.185	0.183	0.219	Tallant, C., Valentini, E., Fedorov, O., Overvoorde, L., Ferguson, F.M., Filippakopoulos, P., Svergun, D.I., Knapp, S., Ciulli, A.	Structure	25533489	5	0.0862068965517241	3.938	5	0.8	1	0	0	0.75	0.25	0	0	0.975890017441264	0.883861701036216	0.906843131219862	0.927670052323792	0.90448343079922	0.0436225357532463	21.1531246399078	0.852683125892675	0.024210094	0.116228970	0.093249897	0.072425113	0.095609356	0.120127206	0.146901929	-17.255531980
3d9kY	3d9k	Y	2008-05-27	2.2	0.193	0.19	0.252	Becker, R., Loll, B., Meinhart, A.	J.Biol.Chem.	18550522	14	0.096551724137931	4.346	6	0.833333333333333	0.666666666666667	0	0.333333333333333	1	0	0	0	0.978249717861906	0.984713245101057	0.621627167333539	0.927670052323792	0.90448343079922	0.00449640486883208	4.28512418921057	0.355539685778413	0.021850636	0.015387772	0.378436602	0.072425113	0.095609356	0.056524415	0.644234715	-17.254875625
2v1sN	2v1s	N	2007-05-29	2.05	0.254	0.248	0.308	Saitoh, T., Igura, M., Obita, T., Ose, T., Kojima, R., Maenaka, K., Endo, T., Kohda, D.	Embo J.	17948058	13	0.178082191780822	6.835	9	0.777777777777778	1	0	0	0.875	0.125	0	0	0.974043295372935	0.883861701036216	0.776033651379912	0.927670052323792	0.90448343079922	0.00419758877041776	23.2408623655914	0.875841664966333	0.026056627	0.116228970	0.224045958	0.072425113	0.095609356	0.055806319	0.123717686	-17.243888362
4u0dR	4u0d	R	2014-07-11	3	0.247	0.246	0.267	Price, A.J., Jacques, D.A., McEwan, W.A., Fletcher, A.J., Essig, S., Chin, J.W., Halambage, U.D., Aiken, C., James, L.C.	Plos Pathog.	25356722	17	0.0735930735930736	6.884	9	0.333333333333333	0.857142857142857	0.142857142857143	0	1	0	0	0	0.882630552990664	0.883861701036216	0.621627167333539	0.927670052323792	0.90448343079922	0.00537929179119742	49.4684280976072	0.984390940624362	0.117459992	0.116228970	0.378436602	0.072425113	0.095609356	0.059601970	0.015592942	-17.219247699
4m9zH	4m9z	H	2013-08-15	3.4	0.272	0.269	0.327	Huang, W., Jiang, T., Choi, W., Qi, S., Pang, Y., Hu, Q., Xu, Y., Gong, X., Jeffrey, P.D., Wang, J., Shi, Y.	Genes Dev.	24065769	8	0.0145719489981785	4.748	6	0.4	0.25	0.5	0.25	0.833333333333333	0.166666666666667	0	0	0.905714578844773	0.971991381963681	0.830306761054683	0.927670052323792	0.90448343079922	0.0367353972057338	26.3589123196448	0.903795143848194	0.094378334	0.028108330	0.169778416	0.072425113	0.095609356	0.112433320	0.095814526	-17.208816881
1q1sB	1q1s	B	2003-07-22	2.3	0.198	0.198	0.221	Fontes, M.R.M., Teh, T., Toth, G., John, A., Pavo, I., Jans, D.A., Kobe, B.	Biochem.J.	12852786	24	0.0515021459227468	12.11	15	0.4	0.846153846153846	0.0769230769230769	0.0769230769230769	0.727272727272727	0.272727272727273	0	0.0392156862745098	0.905714578844773	0.913306658459013	0.911357340720222	0.927670052323792	0.975992613111727	0.00992598728336518	10.5007808267997	0.627524994899	0.094378334	0.086787033	0.088736151	0.072425113	0.024107509	0.071912187	0.371358227	-17.200161423
3luoB	3luo	B	2010-02-18	2.55	0.207	0.205	0.235	Loew, C., Neumann, P., Tidow, H., Weininger, U., Haupt, C., Friedrich-Epler, B., Scholz, C., Stubbs, M.T., Balbach, J.	J.Mol.Biol.	20230833	6	0.0379746835443038	4.562	6	0.166666666666667	1	0	0	1	0	0	0	0.738381040320099	0.883861701036216	0.621627167333539	0.927670052323792	0.90448343079922	0.0148882811131592	65.0227999057049	0.99489900020404	0.261694707	0.116228970	0.378436602	0.072425113	0.095609356	0.083914649	0.005129257	-17.187912832
3olrH	3olr	H	2010-08-26	2.5	-66.6	0.162	0.21	Yu, X., Sun, J.P., Chen, M., Zhang, S., Wang, L., Imasaki, T., Takagi, Y., Zhang, Z.Y.	To be Published	-	9	0.0287539936102236	7.66	9	0.25	0.333333333333333	0.166666666666667	0.5	0.714285714285714	0.285714285714286	0	0.0108695652173913	0.824356212167846	0.994152046783626	0.920077972709552	0.927670052323792	0.940699702472556	0.153483241693776	8.29910801448591	0.548255458069782	0.175728355	0.005949938	0.080016414	0.072425113	0.059396799	0.211427985	0.450861715	-17.187896369
4d0zX	4d0z	X	2014-04-30	2.2	0.197	0.196	0.234	Lira-Navarrete, E., Iglesias-Fernandez, J., Zandberg, W.F., Companon, I., Kong, Y., Corzana, F., Pinto, B.M., Clausen, H., Peregrina, J.M., Vocadlo, D., Rovira, C., Hurtado-Guerrero, R.	Angew.Chem.Int.Ed.Engl.	24954443	6	0.010507880910683	4.608	6	0.333333333333333	0.75	0.25	0	0.75	0.25	0	0	0.882630552990664	0.883861701036216	0.906843131219862	0.927670052323792	0.90448343079922	0.0183234777749589	36.8269464285714	0.956131401754744	0.117459992	0.116228970	0.093249897	0.072425113	0.095609356	0.088941321	0.043906442	-17.184482407
2v3yB	2v3y	B	2007-06-25	1.6	0.154	0.154	0.167	Graham, S.C., Guss, J.M.	Arch.Biochem.Biophys.	17983589	3	0.00681818181818182	1.74	2	0.5	NA	NA	NA	0.5	0.5	0	0	0.938750384733764	0.883861701036216	0.985841797476147	0.927670052323792	0.90448343079922	0.300533686234473	19.6358870967742	0.831156906753724	0.061345917	0.116228970	0.014259335	0.072425113	0.095609356	0.295240049	0.168342224	-17.168172924
3ktiL	3kti	L	2009-11-25	2	-66.6	0.217	0.253	Lee, B.-G., Park, E.Y., Lee, K.-E., Jeon, H., Sung, K.H., Paulsen, H., Rubsamen-Schaeff, H., Brotz-Oesterhelt, H., Song, H.K.	Nat.Struct.Mol.Biol.	20305655	7	0.0351758793969849	6.196	7	0.142857142857143	0.666666666666667	0.333333333333333	0	1	0	0.275862068965517	0.027027027027027	0.697650559146404	0.883861701036216	0.621627167333539	0.999589617318149	0.968708320508875	0.398753941830409	7.84507807981493	0.528871658845134	0.302421009	0.116228970	0.378436602	0.000512926	0.031391055	0.348071399	0.470352893	-17.166066527
1g1fB	1g1f	B	2000-10-11	2	-66.6	0.207	0.227	Salmeen, A., Andersen, J.N., Myers, M.P., Tonks, N.K., Barford, D.	Mol.Cell	11163213	11	0.0369127516778524	4.287	6	0.333333333333333	1	0	0	0.75	0.25	0	0	0.882630552990664	0.883861701036216	0.906843131219862	0.927670052323792	0.90448343079922	0.00320056158875178	29.2691900636677	0.921852683125893	0.117459992	0.116228970	0.093249897	0.072425113	0.095609356	0.051702913	0.077759540	-17.155384926
1c9iD	1c9i	D	1999-08-02	2.9	0.227	0.227	0.269	ter Haar, E., Harrison, S.C., Kirchhausen, T.	Proc.Natl.Acad.Sci.USA	10655490	9	0.0250696378830084	5.69	7	0.571428571428571	1	0	0	0.857142857142857	0.142857142857143	0	0.0142857142857143	0.946239868677542	0.883861701036216	0.802195547347902	0.927670052323792	0.949420334461886	0.055252359641943	33.186189681082	0.94133850234646	0.053857201	0.116228970	0.197886746	0.072425113	0.050677062	0.133873615	0.058370948	-17.152952858
1vwbP	1vwb	P	1997-03-03	1.82	0.183	0.183	0.239	Katz, B.A., Cass, R.T.	J.Biol.Chem.	9148939	8	0.0650406504065041	5.687	8	0.5	0.833333333333333	0	0.166666666666667	0.833333333333333	0.166666666666667	0	0.0142857142857143	0.938750384733764	0.955576074689648	0.830306761054683	0.927670052323792	0.949420334461886	0.000782785058109394	6.09223999560729	0.448785962048562	0.061345917	0.044521953	0.169778416	0.072425113	0.050677062	0.038161674	0.550574477	-17.146461346
2pemR	2pem	R	2007-04-03	2.95	0.236	0.235	0.264	Saschenbrecker, S., Bracher, A., Rao, K.V., Rao, B.V., Hartl, F.U., Hayer-Hartl, M.	Cell	17574029	7	0.0522388059701493	6.082	7	0.285714285714286	1	0	0	0.5	0.5	0	0	0.844567559249	0.883861701036216	0.985841797476147	0.927670052323792	0.90448343079922	0.273892719068097	30.306171875	0.927973882881045	0.155519081	0.116228970	0.014259335	0.072425113	0.095609356	0.281083299	0.071604432	-17.141912789
1vwaP	1vwa	P	1997-03-03	1.85	0.192	0.192	0.259	Katz, B.A., Cass, R.T.	J.Biol.Chem.	9148939	7	0.0569105691056911	5.34	7	0.428571428571429	0.8	0	0.2	1	0	0	0.0103092783505155	0.912896275777162	0.963373345644814	0.621627167333539	0.927670052323792	0.938340002051913	0.0109088938347725	27.3470528571429	0.909814323607427	0.087197374	0.036725482	0.378436602	0.072425113	0.061756258	0.074681986	0.089762002	-17.130444252
3zdyJ	3zdy	J	2012-12-03	2.45	0.182	0.182	0.216	Zhu, J., Zhu, J., Springer, T.A.	J.Cell Biol.	23798730	6	0.0127118644067797	3.73	5	0.6	0.666666666666667	0.333333333333333	0	0.666666666666667	0.333333333333333	0	0	0.952190417564379	0.883861701036216	0.952190417564379	0.927670052323792	0.90448343079922	0.0155784550368271	15.9968847734457	0.770250969189961	0.047907263	0.116228970	0.047907263	0.072425113	0.095609356	0.085966352	0.228970045	-17.129819651
3thsF	3ths	F	2011-08-19	2.5	0.23	0.228	0.28	Luka, Z., Pakhomova, S., Loukachevitch, L.V., Newcomer, M.E., Wagner, C.	Biochim.Biophys.Acta	22037183	6	0.0204778156996587	1.645	3	NA	NA	NA	NA	NA	NA	NA	NA	0.512978352313532	0.883861701036216	0.621627167333539	0.927670052323792	0.90448343079922	0.000771986755254614	60.870636877247	0.99357274025709	0.487074272	0.116228970	0.378436602	0.072425113	0.095609356	0.038161674	0.006462864	-17.123531556
2g48D	2g48	D	2006-02-21	2.6	0.196	0.196	0.225	Shen, Y., Joachimiak, A., Rosner, M.R., Tang, W.J.	Nature	17051221	37	0.0373737373737374	14.841	17	0.294117647058824	0.769230769230769	0.0769230769230769	0.153846153846154	0.785714285714286	0.214285714285714	0.024	0.0479041916167665	0.845901302965015	0.949625525802811	0.870011285523751	0.956089053041962	0.981635374987176	0.261560183820934	20.0386054212454	0.837176086512956	0.154185474	0.050471892	0.130077965	0.044009027	0.018465326	0.274107509	0.162289700	-17.123387209
4tnhG	4tnh	G	2014-06-04	4.9	0.281	0.281	0.292	Kern, J., Tran, R., Alonso-Mori, R., Koroidov, S., Echols, N., Hattne, J., Ibrahim, M., Gul, S., Laksmono, H., Sierra, R.G., Gildea, R.J., Han, G., Hellmich, J., Lassalle-Kaiser, B., Chatterjee, R., Brewster, A.S., Stan, C.A., Glockner, C., Lampe, A., DiFiore, D., Milathianaki, D., Fry, A.R., Seibert, M.M., Koglin, J.E., Gallo, E., Uhlig, J., Sokaras, D., Weng, T.C., Zwart, P.H., Skinner, D.E., B…	Nat Commun	25006873	28	0.0549019607843137	20.646	28	NA	NA	NA	NA	NA	NA	NA	NA	0.512978352313532	0.883861701036216	0.621627167333539	0.927670052323792	0.90448343079922	1.51882249095297e-07	1.0842142857143	0.192001632319935	0.487074272	0.116228970	0.378436602	0.072425113	0.095609356	0.000307755	0.808063192	-17.115245448
4tnkG	4tnk	G	2014-06-04	5.2	0.272	0.271	0.289	Kern, J., Tran, R., Alonso-Mori, R., Koroidov, S., Echols, N., Hattne, J., Ibrahim, M., Gul, S., Laksmono, H., Sierra, R.G., Gildea, R.J., Han, G., Hellmich, J., Lassalle-Kaiser, B., Chatterjee, R., Brewster, A.S., Stan, C.A., Glockner, C., Lampe, A., DiFiore, D., Milathianaki, D., Fry, A.R., Seibert, M.M., Koglin, J.E., Gallo, E., Uhlig, J., Sokaras, D., Weng, T.C., Zwart, P.H., Skinner, D.E., B…	Nat Commun	25006873	28	0.0549019607843137	20.062	28	NA	NA	NA	NA	NA	NA	NA	NA	0.512978352313532	0.883861701036216	0.621627167333539	0.927670052323792	0.90448343079922	8.01770802124231e-09	1.03763618157544	0.189655172413793	0.487074272	0.116228970	0.378436602	0.072425113	0.095609356	0.000307755	0.810422651	-17.112329810
4qiwP	4qiw	P	2014-06-02	3.5	0.279	0.277	0.316	Jun, S.H., Hirata, A., Kanai, T., Santangelo, T.J., Imanaka, T., Murakami, K.S.	Nat Commun	25311937	49	0.043633125556545	34.426	42	0.119047619047619	0.6	0.25	0.15	0.857142857142857	0.142857142857143	0	0	0.649430594028932	0.949009951780035	0.802195547347902	0.927670052323792	0.90448343079922	0.000434136449619228	36.4370047021944	0.954397061824118	0.350636028	0.051087403	0.197886746	0.072425113	0.095609356	0.033032417	0.045650390	-17.111980070
3b7vC	3b7v	C	2007-10-31	1.46	0.152	-66.6	0.212	Kovalevsky, A.Y., Chumanevich, A.A., Liu, F., Louis, J.M., Weber, I.T.	Biochemistry	18052235	5	0.0505050505050505	4.01	5	0.8	1	0	0	0.5	0.5	0	0	0.975890017441264	0.883861701036216	0.985841797476147	0.927670052323792	0.90448343079922	0.0639062817234725	-2.7405338028169	0.0617220975311161	0.024210094	0.116228970	0.014259335	0.072425113	0.095609356	0.142080427	0.938654083	-17.110879275
1p4nB	1p4n	B	2003-04-23	1.9	0.172	0.172	0.207	Biarrotte-Sorin, S., Maillard, A.P., Delettre, J., Sougakoff, W., Arthur, M., Mayer, C.	Structure	14962386	5	0.0149253731343284	3.248	5	0.8	NA	NA	NA	1	0	0	0	0.975890017441264	0.883861701036216	0.621627167333539	0.927670052323792	0.90448343079922	0.000837484362005635	22.4286039794608	0.867578045296878	0.024210094	0.116228970	0.378436602	0.072425113	0.095609356	0.038161674	0.132027082	-17.108244026
3uqrE	3uqr	E	2011-11-21	3.06	0.194	0.192	0.242	Liu, Y., Zhang, W., Li, L., Salvador, L.A., Chen, T.T., Chen, W.Y., Felsenstein, K.M., Ladd, T.B., Price, A.R., Golde, T.E., He, J., Xu, Y.C., Li, Y., Luesch, H.	J.Med.Chem.	23181502	7	0.0161662817551963	6.764	7	0	1	0	0	0	1	0	0	0.469067405355494	0.883861701036216	1	0.927670052323792	0.90448343079922	0.999696752271869	-1.98929025213421	0.0764129769434809	0.530980714	0.116228970	0.000102585	0.072425113	0.095609356	0.920804268	0.923881822	-17.104405825
4tnkY	4tnk	Y	2014-06-04	5.2	0.272	0.271	0.289	Kern, J., Tran, R., Alonso-Mori, R., Koroidov, S., Echols, N., Hattne, J., Ibrahim, M., Gul, S., Laksmono, H., Sierra, R.G., Gildea, R.J., Han, G., Hellmich, J., Lassalle-Kaiser, B., Chatterjee, R., Brewster, A.S., Stan, C.A., Glockner, C., Lampe, A., DiFiore, D., Milathianaki, D., Fry, A.R., Seibert, M.M., Koglin, J.E., Gallo, E., Uhlig, J., Sokaras, D., Weng, T.C., Zwart, P.H., Skinner, D.E., B…	Nat Commun	25006873	28	0.0549019607843137	20.305	28	NA	NA	NA	NA	NA	NA	NA	NA	0.512978352313532	0.883861701036216	0.621627167333539	0.927670052323792	0.90448343079922	2.75912986508945e-08	0.903401960784322	0.182921852683126	0.487074272	0.116228970	0.378436602	0.072425113	0.095609356	0.000307755	0.817193270	-17.104010084
5dzkz	5dzk	z	2015-09-25	3.07	0.2	0.198	0.232	Li, M., Kandror, O., Akopian, T., Dharkar, P., Wlodawer, A., Maurizi, M.R., Goldberg, A.L.	J.Biol.Chem.	26858247	3	0.014018691588785	2.742	3	0	1	0	0	0.5	0.5	0	0.0526315789473684	0.469067405355494	0.883861701036216	0.985841797476147	0.927670052323792	0.983892479737355	0.586089118528373	28.7242878504673	0.918996123240155	0.530980714	0.116228970	0.014259335	0.072425113	0.016208453	0.448297087	0.080631924	-17.103150522
3qhrJ	3qhr	J	2011-01-26	2.17	0.181	0.179	0.21	Bao, Z.Q., Jacobsen, D.M., Young, M.A.	Structure	21565702	10	0.0335570469798658	8.367	10	0.7	1	0	0	1	0	0	0	0.966553811429158	0.883861701036216	0.621627167333539	0.927670052323792	0.90448343079922	0.0836452956537688	44.7071475205533	0.97704550091818	0.033545343	0.116228970	0.378436602	0.072425113	0.095609356	0.159314731	0.022979073	-17.101488847
4tniG	4tni	G	2014-06-04	4.6	0.278	0.278	0.284	Kern, J., Tran, R., Alonso-Mori, R., Koroidov, S., Echols, N., Hattne, J., Ibrahim, M., Gul, S., Laksmono, H., Sierra, R.G., Gildea, R.J., Han, G., Hellmich, J., Lassalle-Kaiser, B., Chatterjee, R., Brewster, A.S., Stan, C.A., Glockner, C., Lampe, A., DiFiore, D., Milathianaki, D., Fry, A.R., Seibert, M.M., Koglin, J.E., Gallo, E., Uhlig, J., Sokaras, D., Weng, T.C., Zwart, P.H., Skinner, D.E., B…	Nat Commun	25006873	28	0.0549019607843137	20.718	28	NA	NA	NA	NA	NA	NA	NA	NA	0.512978352313532	0.883861701036216	0.621627167333539	0.927670052323792	0.90448343079922	2.14321105580905e-07	0.650833333333338	0.17220975311161	0.487074272	0.116228970	0.378436602	0.072425113	0.095609356	0.000307755	0.827862126	-17.091039087
4tniY	4tni	Y	2014-06-04	4.6	0.278	0.278	0.284	Kern, J., Tran, R., Alonso-Mori, R., Koroidov, S., Echols, N., Hattne, J., Ibrahim, M., Gul, S., Laksmono, H., Sierra, R.G., Gildea, R.J., Han, G., Hellmich, J., Lassalle-Kaiser, B., Chatterjee, R., Brewster, A.S., Stan, C.A., Glockner, C., Lampe, A., DiFiore, D., Milathianaki, D., Fry, A.R., Seibert, M.M., Koglin, J.E., Gallo, E., Uhlig, J., Sokaras, D., Weng, T.C., Zwart, P.H., Skinner, D.E., B…	Nat Commun	25006873	28	0.0549019607843137	21.877	28	NA	NA	NA	NA	NA	NA	NA	NA	0.512978352313532	0.883861701036216	0.621627167333539	0.927670052323792	0.90448343079922	4.46417864392572e-05	0.600071428571425	0.170169353193226	0.487074272	0.116228970	0.378436602	0.072425113	0.095609356	0.000307755	0.829913828	-17.088563838
4ay5K	4ay5	K	2012-06-18	3.15	0.174	0.174	0.204	Schimpl, M., Zheng, X., Borodkin, V.S., Blair, D.E., Ferenbach, A.T., Schuettelkopf, A.W., Navratilova, I., Aristotelous, T., Albarbarawi, O., Robinson, D.A., Macnaughtan, M.A., Van Aalten, D.M.F.	Nat.Chem.Biol.	23103942	11	0.0152143845089903	9.736	11	0	0.666666666666667	0	0.333333333333333	0.7	0.3	0.0125	0	0.469067405355494	0.984713245101057	0.923463629834821	0.945726890325228	0.90448343079922	0.405884239512376	40.2786376811594	0.966741481330341	0.530980714	0.015387772	0.076631104	0.054370127	0.095609356	0.351046368	0.033237587	-17.086299796
5agvC	5agv	C	2015-02-03	1.93	0.171	0.169	0.209	Kling, A., Lukat, P., Almeida, D.V., Bauer, A., Fontaine, E., Sordello, S., Zaburannyi, N., Herrmann, J., Wenzel, S.C., Konig, C., Ammerman, N.C., Barrio, M.B., Borchers, K., Bordon-Pallier, F., Bronstrup, M., Courtemanche, G., Gerlitz, M., Geslin, M., Hammann, P., Heinz, D.W., Hoffmann, H., Klieber, S., Kohlmann, M., Kurz, M., Lair, C., Matter, H., Nuermberger, E., Tyagi, S., Fraisse, L., Grosse…	Science	26045430	11	0.0270935960591133	10.678	11	0	1	0	0	0	1	0	0	0.469067405355494	0.883861701036216	1	0.927670052323792	0.90448343079922	0.999999612194894	-2.12811764705882	0.0729442970822281	0.530980714	0.116228970	0.000102585	0.072425113	0.095609356	0.944809192	0.927369717	-17.074902171
5ah4D	5ah4	D	2015-02-04	2.31	0.176	0.173	0.223	Kling, A., Lukat, P., Almeida, D.V., Bauer, A., Fontaine, E., Sordello, S., Zaburannyi, N., Herrmann, J., Wenzel, S.C., Konig, C., Ammerman, N.C., Barrio, M.B., Borchers, K., Bordon-Pallier, F., Bronstrup, M., Courtemanche, G., Gerlitz, M., Geslin, M., Hammann, P., Heinz, D.W., Hoffmann, H., Klieber, S., Kohlmann, M., Kurz, M., Lair, C., Matter, H., Nuermberger, E., Tyagi, S., Fraisse, L., Grosse…	Science	26045430	11	0.027431421446384	10.774	11	0	1	0	0	0	1	0	0	0.469067405355494	0.883861701036216	1	0.927670052323792	0.90448343079922	0.99999999999329	-2.36516906318083	0.0677412772903489	0.530980714	0.116228970	0.000102585	0.072425113	0.095609356	0.944809192	0.932601559	-17.069276432
3uqrF	3uqr	F	2011-11-21	3.06	0.194	0.192	0.242	Liu, Y., Zhang, W., Li, L., Salvador, L.A., Chen, T.T., Chen, W.Y., Felsenstein, K.M., Ladd, T.B., Price, A.R., Golde, T.E., He, J., Xu, Y.C., Li, Y., Luesch, H.	J.Med.Chem.	23181502	7	0.0161662817551963	6.809	7	0	1	0	0	0	1	0	0	0.469067405355494	0.883861701036216	1	0.927670052323792	0.90448343079922	0.999981942705762	-2.91907142110216	0.0581513976739441	0.530980714	0.116228970	0.000102585	0.072425113	0.095609356	0.944809192	0.942244563	-17.058989627
2jesB	2jes	B	2007-01-21	3.4	0.289	0.288	0.319	Lebedev, A.A., Krause, M.H., Isidro, A.L., Vagin, A.A., Orlova, E.V., Turner, J., Dodson, E.J., Tavares, P., Antson, A.A.	Embo J.	17363899	30	0.0596421471172962	21.964	30	NA	NA	NA	NA	NA	NA	NA	NA	0.512978352313532	0.883861701036216	0.621627167333539	0.927670052323792	0.90448343079922	2.72860291285989e-08	0	0.143236074270557	0.487074272	0.116228970	0.378436602	0.072425113	0.095609356	0.000307755	0.856996307	-17.056452103
2jesD	2jes	D	2007-01-21	3.4	0.289	0.288	0.319	Lebedev, A.A., Krause, M.H., Isidro, A.L., Vagin, A.A., Orlova, E.V., Turner, J., Dodson, E.J., Tavares, P., Antson, A.A.	Embo J.	17363899	30	0.0596421471172962	20.962	30	NA	NA	NA	NA	NA	NA	NA	NA	0.512978352313532	0.883861701036216	0.621627167333539	0.927670052323792	0.90448343079922	1.49879598242685e-10	0	0.143236074270557	0.487074272	0.116228970	0.378436602	0.072425113	0.095609356	0.000307755	0.856996307	-17.056452103
2jesF	2jes	F	2007-01-21	3.4	0.289	0.288	0.319	Lebedev, A.A., Krause, M.H., Isidro, A.L., Vagin, A.A., Orlova, E.V., Turner, J., Dodson, E.J., Tavares, P., Antson, A.A.	Embo J.	17363899	30	0.0596421471172962	20.196	30	NA	NA	NA	NA	NA	NA	NA	NA	0.512978352313532	0.883861701036216	0.621627167333539	0.927670052323792	0.90448343079922	2.11565161896339e-12	0	0.143236074270557	0.487074272	0.116228970	0.378436602	0.072425113	0.095609356	0.000307755	0.856996307	-17.056452103
2jesH	2jes	H	2007-01-21	3.4	0.289	0.288	0.319	Lebedev, A.A., Krause, M.H., Isidro, A.L., Vagin, A.A., Orlova, E.V., Turner, J., Dodson, E.J., Tavares, P., Antson, A.A.	Embo J.	17363899	30	0.0596421471172962	21.178	30	NA	NA	NA	NA	NA	NA	NA	NA	0.512978352313532	0.883861701036216	0.621627167333539	0.927670052323792	0.90448343079922	4.62421685927829e-10	0	0.143236074270557	0.487074272	0.116228970	0.378436602	0.072425113	0.095609356	0.000307755	0.856996307	-17.056452103
2jesJ	2jes	J	2007-01-21	3.4	0.289	0.288	0.319	Lebedev, A.A., Krause, M.H., Isidro, A.L., Vagin, A.A., Orlova, E.V., Turner, J., Dodson, E.J., Tavares, P., Antson, A.A.	Embo J.	17363899	30	0.0596421471172962	20.918	30	NA	NA	NA	NA	NA	NA	NA	NA	0.512978352313532	0.883861701036216	0.621627167333539	0.927670052323792	0.90448343079922	1.14327977112443e-10	0	0.143236074270557	0.487074272	0.116228970	0.378436602	0.072425113	0.095609356	0.000307755	0.856996307	-17.056452103
2jesP	2jes	P	2007-01-21	3.4	0.289	0.288	0.319	Lebedev, A.A., Krause, M.H., Isidro, A.L., Vagin, A.A., Orlova, E.V., Turner, J., Dodson, E.J., Tavares, P., Antson, A.A.	Embo J.	17363899	30	0.0596421471172962	23.503	30	NA	NA	NA	NA	NA	NA	NA	NA	0.512978352313532	0.883861701036216	0.621627167333539	0.927670052323792	0.90448343079922	3.38999671630855e-05	0	0.143236074270557	0.487074272	0.116228970	0.378436602	0.072425113	0.095609356	0.000307755	0.856996307	-17.056452103
2jesX	2jes	X	2007-01-21	3.4	0.289	0.288	0.319	Lebedev, A.A., Krause, M.H., Isidro, A.L., Vagin, A.A., Orlova, E.V., Turner, J., Dodson, E.J., Tavares, P., Antson, A.A.	Embo J.	17363899	30	0.0596421471172962	23.534	30	NA	NA	NA	NA	NA	NA	NA	NA	0.512978352313532	0.883861701036216	0.621627167333539	0.927670052323792	0.90448343079922	3.84722864238121e-05	0	0.143236074270557	0.487074272	0.116228970	0.378436602	0.072425113	0.095609356	0.000307755	0.856996307	-17.056452103
2jesZ	2jes	Z	2007-01-21	3.4	0.289	0.288	0.319	Lebedev, A.A., Krause, M.H., Isidro, A.L., Vagin, A.A., Orlova, E.V., Turner, J., Dodson, E.J., Tavares, P., Antson, A.A.	Embo J.	17363899	30	0.0596421471172962	21.059	30	NA	NA	NA	NA	NA	NA	NA	NA	0.512978352313532	0.883861701036216	0.621627167333539	0.927670052323792	0.90448343079922	2.43419103014424e-10	0	0.143236074270557	0.487074272	0.116228970	0.378436602	0.072425113	0.095609356	0.000307755	0.856996307	-17.056452103
4v1cL	4v1c	L	2014-09-25	2.95	0.227	0.225	0.278	Bao, X., Wang, Y., Li, X., Li, X., Liu, Z., Yang, T., Wong, C.F., Zhang, J., Hao, Q., Li, X.D.	Elife	25369635	7	0.0254545454545455	5.49	7	0.5	1	0	0	0.6	0.4	0	0	0.938750384733764	0.883861701036216	0.963270749974351	0.927670052323792	0.90448343079922	0.0229893147915255	16.0502216165414	0.770863089165476	0.061345917	0.116228970	0.036828067	0.072425113	0.095609356	0.095199015	0.228354534	-17.046243183
2q5dD	2q5d	D	2007-05-31	3.2	-66.6	0.303	0.328	Mitrousis, G., Olia, A.S., Walker-Kopp, N., Cingolani, G.	J.Biol.Chem.	18187419	40	0.045662100456621	16.625	23	0.0869565217391304	0.761904761904762	0.238095238095238	0	NA	NA	0	0	0.578229198727814	0.883861701036216	0.621627167333539	0.927670052323792	0.90448343079922	3.0440806803388e-07	-83.3006278772379	0.0002040399918384	0.421830119	0.116228970	0.378436602	0.072425113	0.095609356	0.000307755	0.999897415	-17.046046972
2o9iC	2o9i	C	2006-12-13	2.8	0.228	0.228	0.24	Xue, Y., Chao, E., Zuercher, W.J., Willson, T.M., Collins, J.L., Redinbo, M.R.	Bioorg.Med.Chem.	17215127	15	0.0511945392491468	11.912	15	0.266666666666667	0.769230769230769	0.153846153846154	0.0769230769230769	0.8	0.2	0	0	0.826510721247563	0.913306658459013	0.867754180773571	0.927670052323792	0.90448343079922	0.00432197804267833	34.5407436075375	0.948275862068966	0.173574066	0.086787033	0.132334838	0.072425113	0.095609356	0.056216660	0.051600328	-17.033324997
5ah4C	5ah4	C	2015-02-04	2.31	0.176	0.173	0.223	Kling, A., Lukat, P., Almeida, D.V., Bauer, A., Fontaine, E., Sordello, S., Zaburannyi, N., Herrmann, J., Wenzel, S.C., Konig, C., Ammerman, N.C., Barrio, M.B., Borchers, K., Bordon-Pallier, F., Bronstrup, M., Courtemanche, G., Gerlitz, M., Geslin, M., Hammann, P., Heinz, D.W., Hoffmann, H., Klieber, S., Kohlmann, M., Kurz, M., Lair, C., Matter, H., Nuermberger, E., Tyagi, S., Fraisse, L., Grosse…	Science	26045430	11	0.027431421446384	10.72	11	0	0.5	0.5	0	0	1	0	0	0.469067405355494	0.883861701036216	1	0.927670052323792	0.90448343079922	0.999999995572242	-5.80052624920936	0.0318302387267905	0.530980714	0.116228970	0.000102585	0.072425113	0.095609356	0.944809192	0.968506360	-17.031499439
4p5hY	4p5h	Y	2014-03-17	3.38	0.206	0.204	0.24	Yelland, T.S., Naylor, C.E., Bagoban, T., Savva, C.G., Moss, D.S., McClane, B.A., Blasig, I.E., Popoff, M., Basak, A.K.	J.Mol.Biol.	25020226	20	0.0699300699300699	7.331	9	0	0.285714285714286	0.142857142857143	0.571428571428571	0.833333333333333	0.166666666666667	0	0.0235294117647059	0.469067405355494	0.994665025135939	0.830306761054683	0.927670052323792	0.964912280701754	0.0424985911349166	14.1534375	0.728422770863089	0.530980714	0.005437013	0.169778416	0.072425113	0.035186705	0.118896184	0.270414444	-17.030409442
1x27L	1x27	L	2005-04-20	2.7	0.247	0.247	0.317	Nasertorabi, F., Tars, K., Becherer, K., Kodandapani, R., Liljas, L., Vuori, K., Ely, K.R.	J.MOL.RECOG.	16245368	9	0.0538922155688623	4.452	6	0.5	0.666666666666667	0.333333333333333	0	0.8	0.2	0	0	0.938750384733764	0.883861701036216	0.867754180773571	0.927670052323792	0.90448343079922	0.00826941746861114	27.2880461303851	0.908998163640073	0.061345917	0.116228970	0.132334838	0.072425113	0.095609356	0.067911366	0.090582684	-17.029570582
2wubD	2wub	D	2009-10-01	2.9	0.216	0.216	0.275	Ganesan, R., Eigenbrot, C., Wu, Y., Liang, W.C., Shia, S., Lipari, M.T., Kirchhofer, D.	Structure	20004165	35	0.136186770428016	4.542	6	0.333333333333333	0.75	0.25	0	0.666666666666667	0.333333333333333	0	0	0.882630552990664	0.883861701036216	0.952190417564379	0.927670052323792	0.90448343079922	0.0134026613997517	24.6623622291022	0.888798204448072	0.117459992	0.116228970	0.047907263	0.072425113	0.095609356	0.080118999	0.110791957	-17.029368946
3iqqB	3iqq	B	2009-08-20	2.01	0.223	0.221	0.266	Charpentier, T.H., Thompson, L.E., Liriano, M.A., Varney, K.M., Wilder, P.T., Pozharski, E., Toth, E.A., Weber, D.J.	J.Mol.Biol.	20053360	12	0.130434782608696	7.086	9	0.666666666666667	0.714285714285714	0.142857142857143	0.142857142857143	0.625	0.375	0	0	0.965322663383605	0.948804760439109	0.956807222735201	0.927670052323792	0.90448343079922	0.0140186677996716	-2.14831106422879	0.0723321771067129	0.034776364	0.051292573	0.043290931	0.072425113	0.095609356	0.081657776	0.927985228	-17.021483195
4flgF	4flg	F	2012-06-14	1.31	0.144	0.142	0.18	Shen, C.H., Tie, Y., Yu, X., Wang, Y.F., Kovalevsky, A.Y., Harrison, R.W., Weber, I.T.	Biochemistry	22963370	3	0.0303030303030303	2.729	3	0.666666666666667	1	0	0	0.5	0.5	0	0.037037037037037	0.965322663383605	0.883861701036216	0.985841797476147	0.927670052323792	0.975479634759413	0.532448391754468	-3.99350711229946	0.0463170781473169	0.034776364	0.116228970	0.014259335	0.072425113	0.024620435	0.418444809	0.954041855	-17.008992622
3v52P	3v52	P	2011-12-15	1.7	0.198	0.197	0.227	Mage, M.G., Dolan, M.A., Wang, R., Boyd, L.F., Revilleza, M.J., Robinson, H., Natarajan, K., Myers, N.B., Hansen, T.H., Margulies, D.H.	J.Immunol.	22753930	8	0.036697247706422	5.952	8	0.25	0.666666666666667	0.333333333333333	0	1	0	0	0	0.824356212167846	0.883861701036216	0.621627167333539	0.927670052323792	0.90448343079922	0.00336786219196455	50.0809558823529	0.985207100591716	0.175728355	0.116228970	0.378436602	0.072425113	0.095609356	0.052421009	0.014874846	-16.991934061
1vwoP	1vwo	P	1997-03-03	1.65	0.199	0.199	0.228	Katz, B.A., Cass, R.T.	J.Biol.Chem.	9148939	10	0.0813008130081301	5.238	8	0.428571428571429	0.428571428571429	0.428571428571429	0.142857142857143	0.833333333333333	0.166666666666667	0	0	0.912896275777162	0.948804760439109	0.830306761054683	0.927670052323792	0.90448343079922	5.575043842154e-05	11.5116025294897	0.655988573760457	0.087197374	0.051292573	0.169778416	0.072425113	0.095609356	0.023286828	0.342839557	-16.986098389
2b1jD	2b1j	D	2005-09-15	2.4	0.187	0.181	0.24	Dyer, C.M., Dahlquist, F.W.	J.Bacteriol.	17050923	16	0.125	12.34	15	0.466666666666667	0.615384615384615	0.307692307692308	0.0769230769230769	1	0	0	0	0.920180568380014	0.913306658459013	0.621627167333539	0.927670052323792	0.90448343079922	0.0243537679306238	44.3151842105263	0.976229340950826	0.079913828	0.086787033	0.378436602	0.072425113	0.095609356	0.097148133	0.023799754	-16.985096283
5dxaG	5dxa	G	2015-09-23	2.07	0.2	0.198	0.244	Boriack-Sjodin, P.A., Jin, L., Jacques, S.L., Drew, A., Sneeringer, C., Scott, M.P., Moyer, M.P., Ribich, S., Moradei, O., Copeland, R.A.	Acs Chem.Biol.	26551522	19	0.0544412607449857	4.383	6	0.6	1	0	0	1	0	0	0	0.952190417564379	0.883861701036216	0.621627167333539	0.927670052323792	0.90448343079922	0.00562400530587495	35.4325469387755	0.95154050193838	0.047907263	0.116228970	0.378436602	0.072425113	0.095609356	0.060114895	0.048317604	-16.976531751
1tn8C	1tn8	C	2004-06-11	2.25	0.193	0.193	0.218	Reid, T.S., Terry, K.L., Casey, P.J., Beese, L.S.	J.Mol.Biol.	15451670	5	0.011441647597254	3.964	5	0.8	1	0	0	1	0	0	0	0.975890017441264	0.883861701036216	0.621627167333539	0.927670052323792	0.90448343079922	0.0503939371417089	36.5612152777778	0.955009181799633	0.024210094	0.116228970	0.378436602	0.072425113	0.095609356	0.128436602	0.045034879	-16.970210123
2ynrC	2ynr	C	2012-10-18	2.3	0.201	0.2	0.23	Chang, C.-W., Counago, R.L.M., Williams, S.J., Boden, M., Kobe, B.	Plant Cell	23250448	12	0.0260303687635575	3.028	5	0.6	1	0	0	1	0	0	0	0.952190417564379	0.883861701036216	0.621627167333539	0.927670052323792	0.90448343079922	0.000203327919061129	25.0138162297825	0.892572944297082	0.047907263	0.116228970	0.378436602	0.072425113	0.095609356	0.027390234	0.106996307	-16.967604521
4z7iD	4z7i	D	2015-04-07	3.31	0.214	0.211	0.27	Mpakali, A., Saridakis, E., Harlos, K., Zhao, Y., Papakyriakou, A., Kokkala, P., Georgiadis, D., Stratikos, E.	J Immunol.	26259583	10	0.0109649122807018	4.149	5	0.333333333333333	0.5	0.5	0	0.5	0.5	0	0	0.882630552990664	0.883861701036216	0.985841797476147	0.927670052323792	0.90448343079922	0.117011400366128	19.4444957264957	0.828810446847582	0.117459992	0.116228970	0.014259335	0.072425113	0.095609356	0.186089454	0.170701682	-16.966246489
4m9zF	4m9z	F	2013-08-15	3.4	0.272	0.269	0.327	Huang, W., Jiang, T., Choi, W., Qi, S., Pang, Y., Hu, Q., Xu, Y., Gong, X., Jeffrey, P.D., Wang, J., Shi, Y.	Genes Dev.	24065769	8	0.0145719489981785	4.026	5	0.5	0.333333333333333	0.333333333333333	0.333333333333333	1	0	0	0	0.938750384733764	0.984713245101057	0.621627167333539	0.927670052323792	0.90448343079922	0.0669914526293433	23.6698714352501	0.880228524790859	0.061345917	0.015387772	0.378436602	0.072425113	0.095609356	0.145363151	0.119306524	-16.964381713
1uk4H	1uk4	H	2003-08-14	2.5	0.229	0.213	0.231	Yang, H., Yang, M., Ding, Y., Liu, Y., Lou, Z., Zhou, Z., Sun, L., Mo, L., Ye, S., Pang, H., Gao, G.F., Anand, K., Bartlam, M., Hilgenfeld, R., Rao, Z.	Proc.Natl.Acad.Sci.USA	14585926	5	0.0163398692810458	3.793	5	0.4	0.333333333333333	0.666666666666667	0	0.8	0.2	0	0	0.905714578844773	0.883861701036216	0.867754180773571	0.927670052323792	0.90448343079922	0.0215314024760356	36.3109114729553	0.953886961844521	0.094378334	0.116228970	0.132334838	0.072425113	0.095609356	0.092839557	0.046060730	-16.962420591
4hreK	4hre	K	2012-10-27	2.79	0.257	0.249	0.296	Oh, Y.S., Gao, P., Lee, K.W., Ceglia, I., Seo, J.S., Zhang, X., Ahn, J.H., Chait, B.T., Patel, D.J., Kim, Y., Greengard, P.	Cell	23415230	14	0.0412979351032448	6.72	9	0.777777777777778	1	0	0	0.777777777777778	0.222222222222222	0	0	0.974043295372935	0.883861701036216	0.877295578126603	0.927670052323792	0.90448343079922	0.00240449873759021	11.4709579831933	0.654968373801265	0.026056627	0.116228970	0.122794419	0.072425113	0.095609356	0.048933114	0.343865408	-16.954412665
4x34D	4x34	D	2014-11-27	1.8	0.188	0.187	0.218	Tong, Q., Mazur, S.J., Rincon-Arano, H., Rothbart, S.B., Kuznetsov, D.M., Cui, G., Liu, W.H., Gete, Y., Klein, B.J., Jenkins, L., Mer, G., Kutateladze, A.G., Strahl, B.D., Groudine, M., Appella, E., Kutateladze, T.G.	Structure	25651062	10	0.0833333333333333	6.465	8	0.666666666666667	0.75	0.25	0	1	0	0	0.028169014084507	0.965322663383605	0.883861701036216	0.621627167333539	0.927670052323792	0.969734277213502	0.0398716842475829	24.618408419167	0.888288104468476	0.034776364	0.116228970	0.378436602	0.072425113	0.030365203	0.116536725	0.111304883	-16.947408280
4ixqY	4ixq	Y	2013-01-27	5.7	0.279	0.277	0.314	Kern, J., Alonso-Mori, R., Tran, R., Hattne, J., Gildea, R.J., Echols, N., Glockner, C., Hellmich, J., Laksmono, H., Sierra, R.G., Lassalle-Kaiser, B., Koroidov, S., Lampe, A., Han, G., Gul, S., Difiore, D., Milathianaki, D., Fry, A.R., Miahnahri, A., Schafer, D.W., Messerschmidt, M., Seibert, M.M., Koglin, J.E., Sokaras, D., Weng, T.C., Sellberg, J., Latimer, M.J., Grosse-Kunstleve, R.W., Zwart,…	Science	23413188	28	0.0549019607843137	20.344	28	NA	NA	NA	NA	NA	NA	NA	NA	0.512978352313532	0.883861701036216	0.621627167333539	0.927670052323792	0.90448343079922	3.3816382181978e-08	-4.28902369165488	0.0432564782697409	0.487074272	0.116228970	0.378436602	0.072425113	0.095609356	0.000307755	0.957119409	-16.945957554
[truncated: 8,929 more rows]
